# Supplementary material for: SparsePro: An efficient fine-mapping method integrating summary statistics and functional annotations
Source: PLoS Genet. 2023 Dec 28;19(12):e1011104. doi: 10.1371/journal.pgen.1011104 (PMC10781022; doi:10.1371/journal.pgen.1011104)
Supplement: S1 Table — (XLSX) [file pgen.1011104.s002.xlsx]

## Sheet: Sheet1
K	W	Method	Mean_Coverage	Mean_Size	Mean_Power	Coverage_Locus1	Size_Locus1	Power_Locus1	Coverage_Locus2	Size_Locus2	Power_Locus2	Coverage_Locus3	Size_Locus3	Power_Locus3
1	0	SuSiE	1	2.34998	0.76	1	1.61905	0.84	1	3.97143	0.7	1	1.45946	0.74
1	0	SparsePro-	1	1.57103	0.886667	1	1.79592	0.98	1	1.21951	0.82	1	1.69767	0.86
1	0	SparsePro+	1	1.57103	0.886667	1	1.79592	0.98	1	1.21951	0.82	1	1.69767	0.86
1	0	SuSiE+HESS	1	2.30395	0.766667	1	1.61905	0.84	1	3.83333	0.72	1	1.45946	0.74
1	0	SuSiE+SparsePro	1	1.57103	0.886667	1	1.79592	0.98	1	1.21951	0.82	1	1.69767	0.86
1	0	SparsePro+1.0	1	1.54585	0.893333	1	1.79592	0.98	1	1.19048	0.84	1	1.65116	0.86
1	1	SuSiE	0.982219	1.77167	0.753333	0.972973	2.27027	0.72	0.973684	1.39474	0.74	1	1.65	0.8
1	1	SparsePro-	0.984817	1.62836	0.853333	0.97619	1.83333	0.82	0.978261	1.45652	0.9	1	1.59524	0.84
1	1	SparsePro+	0.984817	1.56566	0.866667	0.97619	1.83333	0.82	0.978261	1.5	0.9	1	1.36364	0.88
1	1	SuSiE+HESS	0.982219	1.76334	0.753333	0.972973	2.27027	0.72	0.973684	1.39474	0.74	1	1.625	0.8
1	1	SuSiE+SparsePro	0.984817	1.62836	0.853333	0.97619	1.83333	0.82	0.978261	1.45652	0.9	1	1.59524	0.84
1	1	SparsePro+1.0	0.992908	1.61387	0.886667	1	2.11628	0.86	0.978723	1.3617	0.92	1	1.36364	0.88
1	2	SuSiE	0.991667	1.9233	0.813333	1	2.80952	0.84	0.975	1.375	0.78	1	1.58537	0.82
1	2	SparsePro-	0.992908	1.99606	0.906667	1	2.90909	0.88	0.978723	1.3617	0.92	1	1.71739	0.92
1	2	SparsePro+	1	1.40787	0.94	1	1.57778	0.9	1	1.3125	0.96	1	1.33333	0.96
1	2	SuSiE+HESS	0.991667	1.91865	0.82	1	2.80952	0.84	0.975	1.375	0.78	1	1.57143	0.84
1	2	SuSiE+SparsePro	0.992908	1.99606	0.906667	1	2.90909	0.88	0.978723	1.3617	0.92	1	1.71739	0.92
1	2	SparsePro+1.0	1	1.43472	0.94	1	1.53333	0.9	1	1.39583	0.96	1	1.375	0.96
2	0	SuSiE	1	2.37665	0.706667	1	2.07576	0.66	1	2.52174	0.69	1	2.53247	0.77
2	0	SparsePro-	1	1.6206	0.856667	1	1.87356	0.87	1	1.52941	0.85	1	1.45882	0.85
2	0	SparsePro+	1	1.6206	0.856667	1	1.87356	0.87	1	1.52941	0.85	1	1.45882	0.85
2	0	SuSiE+HESS	1	2.3082	0.783333	1	2.0625	0.8	1	2.36842	0.76	1	2.49367	0.79
2	0	SuSiE+SparsePro	1	1.58851	0.863333	1	1.82955	0.88	1	1.49412	0.85	1	1.44186	0.86
2	0	SparsePro+1.0	1	1.62403	0.86	1	1.73256	0.86	1	1.51163	0.86	1	1.62791	0.86
2	1	SuSiE	0.995238	2.0923	0.726667	0.985714	2.08571	0.69	1	2.85333	0.75	1	1.33784	0.74
2	1	SparsePro-	0.996255	1.54665	0.88	0.988764	1.68539	0.88	1	1.57955	0.88	1	1.375	0.88
2	1	SparsePro+	0.996296	1.51019	0.896667	0.988889	1.65556	0.89	1	1.5	0.92	1	1.375	0.88
2	1	SuSiE+HESS	0.996032	2.03463	0.796667	0.988095	1.9881	0.83	1	2.8	0.8	1	1.31579	0.76
2	1	SuSiE+SparsePro	0.996255	1.53158	0.88	0.988764	1.66292	0.88	1	1.56818	0.88	1	1.36364	0.88
2	1	SparsePro+1.0	0.992509	1.53953	0.896667	0.977528	1.60674	0.87	1	1.46739	0.92	1	1.54444	0.9
2	2	SuSiE	0.995935	1.98427	0.766667	1	3.14286	0.77	0.987805	1.26829	0.81	1	1.54167	0.72
2	2	SparsePro-	0.996337	1.78686	0.906667	1	2.42222	0.9	0.989011	1.32967	0.9	1	1.6087	0.92
2	2	SparsePro+	1	1.39143	0.963333	1	1.64583	0.96	1	1.26042	0.96	1	1.26804	0.97
2	2	SuSiE+HESS	0.996169	2.22648	0.846667	1	3.88506	0.87	0.988506	1.27586	0.86	1	1.51852	0.81
2	2	SuSiE+SparsePro	0.996337	1.77587	0.906667	1	2.41111	0.9	0.989011	1.31868	0.9	1	1.59783	0.92
2	2	SparsePro+1.0	1	1.36156	0.97	1	1.52083	0.96	1	1.25773	0.97	1	1.30612	0.98
5	0	SuSiE	0.998073	1.90108	0.689333	1	2.05202	0.692	0.99422	1.98844	0.688	1	1.66279	0.688
5	0	SparsePro-	0.998333	1.62054	0.82	1	1.61275	0.816	0.995	1.48	0.796	1	1.76887	0.848
5	0	SparsePro+	0.998333	1.62054	0.82	1	1.61275	0.816	0.995	1.48	0.796	1	1.76887	0.848
5	0	SuSiE+HESS	0.998299	2.02046	0.809333	1	2.04369	0.824	0.994898	1.96429	0.78	1	2.0534	0.824
5	0	SuSiE+SparsePro	0.998413	1.60322	0.858667	1	1.55869	0.852	0.995238	1.47619	0.836	1	1.77477	0.888
5	0	SparsePro+1.0	0.998325	1.6402	0.822667	1	1.71014	0.828	0.994975	1.43216	0.792	1	1.7783	0.848
5	1	SuSiE	0.990773	2.26187	0.686667	0.97861	2.74332	0.732	0.993711	2.49057	0.632	1	1.55172	0.696
5	1	SparsePro-	0.995184	1.67755	0.836	0.990431	1.84211	0.828	0.995122	1.74146	0.816	1	1.44907	0.864
5	1	SparsePro+	0.996895	1.60147	0.86	1	1.69585	0.868	0.995169	1.70048	0.824	0.995516	1.40807	0.888
5	1	SuSiE+HESS	0.991867	2.15501	0.809333	0.980676	2.657	0.812	0.994924	2.27919	0.784	1	1.52885	0.832
5	1	SuSiE+SparsePro	0.993812	1.68788	0.864	0.986175	1.85253	0.856	0.995261	1.79147	0.84	1	1.41964	0.896
5	1	SparsePro+1.0	0.99691	1.59126	0.861333	1	1.64352	0.864	0.995215	1.7177	0.832	0.995516	1.41256	0.888
5	2	SuSiE	0.99062	1.95318	0.678667	0.977778	2.92222	0.704	1	1.35152	0.66	0.994083	1.5858	0.672
5	2	SparsePro-	0.99213	1.76535	0.822667	0.981221	2.29577	0.836	1	1.41089	0.808	0.995169	1.58937	0.824
5	2	SparsePro+	0.997163	1.40033	0.936	0.995745	1.67234	0.936	1	1.23504	0.936	0.995745	1.29362	0.936
5	2	SuSiE+HESS	0.99052	1.98965	0.810667	0.976415	3.0283	0.828	1	1.37755	0.784	0.995146	1.56311	0.82
5	2	SuSiE+SparsePro	0.990922	1.74634	0.858667	0.977376	2.28507	0.864	1	1.40094	0.848	0.995392	1.553	0.864
5	2	SparsePro+1.0	0.995745	1.38155	0.936	0.995745	1.61277	0.936	0.995726	1.26068	0.932	0.995763	1.27119	0.94
10	0	SuSiE	0.994256	1.92117	0.720667	0.98806	2.13731	0.662	0.994709	1.94974	0.752	1	1.67647	0.748
10	0	SparsePro-	0.994647	1.53343	0.767333	0.988981	1.5427	0.718	0.997512	1.54229	0.802	0.997449	1.51531	0.782
10	0	SparsePro+	0.994647	1.53343	0.767333	0.988981	1.5427	0.718	0.997512	1.54229	0.802	0.997449	1.51531	0.782
10	0	SuSiE+HESS	0.992658	2.09787	0.82	0.987437	2.69347	0.786	0.992941	1.92706	0.844	0.997596	1.67308	0.83
10	0	SuSiE+SparsePro	0.993619	1.54056	0.842	0.990074	1.53846	0.798	0.995423	1.52174	0.87	0.99536	1.56148	0.858
10	0	SparsePro+1.0	0.994627	1.5223	0.766	0.98892	1.52909	0.714	0.997512	1.51741	0.802	0.997449	1.52041	0.782
10	1	SuSiE	0.991653	2.21842	0.710667	0.989101	2.66757	0.726	0.991477	2.40341	0.698	0.994382	1.58427	0.708
10	1	SparsePro-	0.993956	1.57706	0.768667	0.989691	1.65979	0.768	0.997455	1.49618	0.784	0.994723	1.5752	0.754
10	1	SparsePro+	0.996724	1.55757	0.806	0.995192	1.65625	0.828	0.997487	1.56533	0.794	0.997494	1.45113	0.796
10	1	SuSiE+HESS	0.99186	2.10378	0.808667	0.990315	2.50605	0.818	0.990291	2.25	0.816	0.994975	1.55528	0.792
10	1	SuSiE+SparsePro	0.993698	1.60385	0.838667	0.990632	1.70492	0.846	0.995305	1.53521	0.848	0.995157	1.57143	0.822
10	1	SparsePro+1.0	0.996716	1.55598	0.803333	0.995192	1.64663	0.828	0.997481	1.55919	0.792	0.997475	1.46212	0.79
10	2	SuSiE	0.987852	1.966	0.732667	0.969072	2.62371	0.752	0.997253	1.66209	0.726	0.99723	1.61219	0.72
10	2	SparsePro-	0.98917	1.65242	0.767333	0.972705	1.98759	0.784	1	1.36968	0.752	0.994805	1.6	0.766
10	2	SparsePro+	0.99703	1.43556	0.881333	0.995516	1.72422	0.888	1	1.26168	0.856	0.995575	1.3208	0.9
10	2	SuSiE+HESS	0.988982	2.0153	0.823333	0.974239	2.53162	0.832	0.997561	1.94146	0.818	0.995146	1.57282	0.82
10	2	SuSiE+SparsePro	0.988695	1.65553	0.857333	0.973094	1.96861	0.868	0.997653	1.37793	0.85	0.995338	1.62005	0.854
10	2	SparsePro+1.0	0.99624	1.43214	0.878	0.995495	1.68919	0.884	0.997658	1.28571	0.852	0.995565	1.32151	0.898
