# Supplementary material for: SparsePro: An efficient fine-mapping method integrating summary statistics and functional annotations
Source: PLoS Genet. 2023 Dec 28;19(12):e1011104. doi: 10.1371/journal.pgen.1011104 (PMC10781022; doi:10.1371/journal.pgen.1011104)
Supplement: S2 Table — (XLSX) [file pgen.1011104.s003.xlsx]

## Sheet: Sheet1
Locus	K	W	FINEMAP	SuSiE	PAINTOR-	PAINTOR+	SparsePro-	SparsePro+	SuSiE+HESS	SuSiE+SparsePro	SparsePro+1.0
Locus1	1	0	0.96	0.94	0.4	0.41	0.96	0.96	0.96	0.96	0.96
Locus1	1	1	0.92	0.86	0.4	0.41	0.92	0.92	0.92	0.92	0.95
Locus1	1	2	0.89	0.87	0.37	0.39	0.89	0.99	0.89	0.89	0.99
Locus1	2	0	0.85	0.87	0.68	0.67	0.94	0.94	0.95	0.95	0.94
Locus1	2	1	0.89	0.89	0.69	0.74	0.95	0.96	0.95	0.95	0.96
Locus1	2	2	0.85	0.88	0.66	0.75	0.91	0.99	0.91	0.91	0.99
Locus1	5	0	0.8	0.94	0.92	0.9	0.97	0.97	0.97	0.97	0.97
Locus1	5	1	0.81	0.9	0.9	0.91	0.94	0.96	0.94	0.94	0.96
Locus1	5	2	0.79	0.87	0.82	0.93	0.91	0.98	0.91	0.91	0.98
Locus1	10	0	0.68	0.92	0.91	0.91	0.94	0.94	0.95	0.95	0.94
Locus1	10	1	0.7	0.93	0.89	0.93	0.95	0.98	0.96	0.96	0.97
Locus1	10	2	0.77	0.88	0.82	0.91	0.91	0.97	0.92	0.92	0.97
Locus2	1	0	0.98	0.84	0.33	0.3	0.97	0.97	0.97	0.97	0.98
Locus2	1	1	0.96	0.91	0.42	0.37	0.96	0.96	0.96	0.96	0.96
Locus2	1	2	0.95	0.92	0.42	0.48	0.95	0.99	0.95	0.95	0.98
Locus2	2	0	0.96	0.88	0.72	0.72	0.98	0.98	0.98	0.98	0.98
Locus2	2	1	0.92	0.95	0.65	0.69	0.99	0.99	0.99	0.99	0.99
Locus2	2	2	0.96	0.94	0.73	0.82	0.97	1	0.97	0.97	1
Locus2	5	0	0.91	0.92	0.91	0.91	0.96	0.96	0.96	0.96	0.96
Locus2	5	1	0.84	0.88	0.88	0.88	0.94	0.94	0.95	0.95	0.94
Locus2	5	2	0.88	0.93	0.89	0.98	0.97	1	0.98	0.98	1
Locus2	10	0	0.81	0.94	0.93	0.93	0.96	0.96	0.97	0.97	0.96
Locus2	10	1	0.82	0.92	0.9	0.92	0.95	0.95	0.95	0.95	0.95
Locus2	10	2	0.89	0.94	0.91	0.97	0.96	0.99	0.97	0.97	0.99
Locus3	1	0	0.98	0.91	0.68	0.63	0.98	0.98	0.98	0.98	0.98
Locus3	1	1	0.98	0.85	0.41	0.41	0.98	0.98	0.98	0.98	0.98
Locus3	1	2	0.94	0.9	0.41	0.37	0.94	0.99	0.94	0.94	0.99
Locus3	2	0	0.96	0.94	0.82	0.81	0.97	0.97	0.97	0.97	0.97
Locus3	2	1	0.97	0.91	0.74	0.71	0.98	0.98	0.98	0.98	0.98
Locus3	2	2	0.96	0.94	0.7	0.69	0.98	1	0.98	0.98	0.99
Locus3	5	0	0.94	0.93	0.93	0.89	0.96	0.96	0.96	0.96	0.96
Locus3	5	1	0.94	0.93	0.95	0.94	0.97	0.98	0.98	0.98	0.98
Locus3	5	2	0.93	0.91	0.9	0.93	0.95	1	0.96	0.96	1
Locus3	10	0	0.95	0.95	0.94	0.94	0.96	0.96	0.98	0.98	0.96
Locus3	10	1	0.94	0.94	0.93	0.96	0.96	0.97	0.97	0.97	0.97
Locus3	10	2	0.94	0.93	0.92	0.97	0.95	0.99	0.96	0.96	0.99
