# Supplementary material for: SparsePro: An efficient fine-mapping method integrating summary statistics and functional annotations
Source: PLoS Genet. 2023 Dec 28;19(12):e1011104. doi: 10.1371/journal.pgen.1011104 (PMC10781022; doi:10.1371/journal.pgen.1011104)
Supplement: S3 Table — (XLSX) [file pgen.1011104.s004.xlsx]

## Sheet: Sheet1
K	W	Simulated_w	Annotation	Estimated_W	Standard_error	p-value
1	0	0	Conserved_LindbladToh	-0.5	0.78	0.729
1	0	0	DHS_Trynka	-0.03	0.37	1
1	0	0	H3K27ac_Hnisz	0.07	0.3	0.927
1	0	0	H3K4me3_Trynka	-0.15	0.36	0.794
1	0	0	Transcr_Hoffman	-0.44	0.28	0.163
1	0	0	TSS_Hoffman	-0.88	1.04	0.573
1	0	0	UTR_3_UCSC	-0.42	0.91	0.925
1	0	0	UTR_5_UCSC	0.21	1.02	1
1	0	0	non_synonymous	1.08	0.8	0.508
1	0	0	Human_Promoter_Villar_ExAC	-3.33	7.07	0.933
1	1	1	Conserved_LindbladToh	0.94	0.42	0.0814
1	1	1	DHS_Trynka	1.18	0.29	0.000195
1	1	1	H3K27ac_Hnisz	0.95	0.38	0.00991
1	1	1	H3K4me3_Trynka	1.17	0.28	0.000121
1	1	0	Transcr_Hoffman	-0.27	0.29	0.417
1	1	0	TSS_Hoffman	1.32	0.4	0.00937
1	1	0	UTR_3_UCSC	0.61	0.57	0.506
1	1	0	UTR_5_UCSC	1.56	0.54	0.0468
1	1	1	non_synonymous	1.68	0.61	0.0694
1	1	0	Human_Promoter_Villar_ExAC	0.6	0.99	1
1	2	2	Conserved_LindbladToh	2.18	0.3	1.99e-09
1	2	2	DHS_Trynka	2.14	0.3	6.54e-13
1	2	2	H3K27ac_Hnisz	1.47	0.46	0.000257
1	2	2	H3K4me3_Trynka	1.76	0.29	3.08e-09
1	2	0	Transcr_Hoffman	-0.06	0.29	0.956
1	2	0	TSS_Hoffman	2.25	0.31	3.52e-09
1	2	0	UTR_3_UCSC	0.87	0.51	0.217
1	2	0	UTR_5_UCSC	0.24	1	1
1	2	2	non_synonymous	3.33	0.33	1.05e-12
1	2	0	Human_Promoter_Villar_ExAC	-0.13	1.41	1
2	0	0	Conserved_LindbladToh	-0.84	0.65	0.228
2	0	0	DHS_Trynka	0.01	0.26	1
2	0	0	H3K27ac_Hnisz	-0.12	0.21	0.655
2	0	0	H3K4me3_Trynka	0.04	0.24	0.97
2	0	0	Transcr_Hoffman	0.03	0.21	0.984
2	0	0	TSS_Hoffman	-0.32	0.56	0.741
2	0	0	UTR_3_UCSC	0.36	0.45	0.606
2	0	0	UTR_5_UCSC	-0.07	0.82	1
2	0	0	non_synonymous	0.78	0.65	0.495
2	0	0	Human_Promoter_Villar_ExAC	-2.07	2.58	0.603
2	1	1	Conserved_LindbladToh	1.08	0.28	0.00137
2	1	1	DHS_Trynka	1.45	0.2	1.02e-11
2	1	1	H3K27ac_Hnisz	0.97	0.27	0.00012
2	1	1	H3K4me3_Trynka	1.38	0.2	3.18e-11
2	1	0	Transcr_Hoffman	0.33	0.22	0.146
2	1	0	TSS_Hoffman	1.44	0.27	1.2e-05
2	1	0	UTR_3_UCSC	0.67	0.39	0.175
2	1	0	UTR_5_UCSC	1.09	0.47	0.0916
2	1	1	non_synonymous	2.12	0.35	1.36e-05
2	1	0	Human_Promoter_Villar_ExAC	0.61	0.69	0.688
2	2	2	Conserved_LindbladToh	2.09	0.21	5.87e-16
2	2	2	DHS_Trynka	2.29	0.22	9.84e-28
2	2	2	H3K27ac_Hnisz	1.35	0.31	6.08e-07
2	2	2	H3K4me3_Trynka	2.02	0.22	3.19e-22
2	2	0	Transcr_Hoffman	-0.01	0.21	1
2	2	0	TSS_Hoffman	2.24	0.22	3.79e-17
2	2	0	UTR_3_UCSC	0.62	0.4	0.231
2	2	0	UTR_5_UCSC	-0.22	0.88	1
2	2	2	non_synonymous	3.34	0.23	1.51e-24
2	2	0	Human_Promoter_Villar_ExAC	-1.38	1.83	0.717
5	0	0	Conserved_LindbladToh	-0.6	0.37	0.107
5	0	0	DHS_Trynka	0.03	0.16	0.922
5	0	0	H3K27ac_Hnisz	-0.07	0.13	0.653
5	0	0	H3K4me3_Trynka	-0.14	0.16	0.41
5	0	0	Transcr_Hoffman	0.07	0.13	0.669
5	0	0	TSS_Hoffman	-0.44	0.38	0.287
5	0	0	UTR_3_UCSC	0.09	0.32	0.924
5	0	0	UTR_5_UCSC	-0.65	0.69	0.457
5	0	0	non_synonymous	0.34	0.51	0.722
5	0	0	Human_Promoter_Villar_ExAC	-1.2	1.07	0.323
5	1	1	Conserved_LindbladToh	0.91	0.19	3.61e-05
5	1	1	DHS_Trynka	1.27	0.13	9.7e-21
5	1	1	H3K27ac_Hnisz	0.94	0.17	2.09e-09
5	1	1	H3K4me3_Trynka	1.26	0.13	1.5e-21
5	1	0	Transcr_Hoffman	0.09	0.13	0.542
5	1	0	TSS_Hoffman	1.25	0.18	7.11e-09
5	1	0	UTR_3_UCSC	0.52	0.27	0.0963
5	1	0	UTR_5_UCSC	0.88	0.33	0.0315
5	1	1	non_synonymous	1.81	0.26	8.28e-08
5	1	0	Human_Promoter_Villar_ExAC	0.41	0.48	0.593
5	2	2	Conserved_LindbladToh	1.81	0.14	1.29e-25
5	2	2	DHS_Trynka	2.2	0.14	6.96e-62
5	2	2	H3K27ac_Hnisz	1.61	0.22	2.91e-19
5	2	2	H3K4me3_Trynka	2.07	0.14	4.84e-55
5	2	0	Transcr_Hoffman	0.09	0.13	0.559
5	2	0	TSS_Hoffman	1.63	0.16	5.72e-17
5	2	0	UTR_3_UCSC	0.72	0.24	0.0115
5	2	0	UTR_5_UCSC	0.4	0.42	0.505
5	2	2	non_synonymous	2.67	0.18	1.73e-26
5	2	0	Human_Promoter_Villar_ExAC	-0.15	0.64	1
10	0	0	Conserved_LindbladToh	-0.39	0.24	0.113
10	0	0	DHS_Trynka	0.1	0.12	0.437
10	0	0	H3K27ac_Hnisz	0.05	0.1	0.613
10	0	0	H3K4me3_Trynka	0	0.11	1
10	0	0	Transcr_Hoffman	0.04	0.1	0.676
10	0	0	TSS_Hoffman	-0.53	0.29	0.0597
10	0	0	UTR_3_UCSC	0.47	0.2	0.0353
10	0	0	UTR_5_UCSC	-0.06	0.38	1
10	0	0	non_synonymous	0.12	0.41	0.944
10	0	0	Human_Promoter_Villar_ExAC	-0.05	0.44	1
10	1	1	Conserved_LindbladToh	0.82	0.14	2.92e-07
10	1	1	DHS_Trynka	1.36	0.09	6.26e-45
10	1	1	H3K27ac_Hnisz	1.2	0.13	3.01e-24
10	1	1	H3K4me3_Trynka	1.34	0.09	8.14e-46
10	1	0	Transcr_Hoffman	0.16	0.1	0.105
10	1	0	TSS_Hoffman	1.1	0.14	9.5e-12
10	1	0	UTR_3_UCSC	0.52	0.19	0.0161
10	1	0	UTR_5_UCSC	0.97	0.23	0.000413
10	1	1	non_synonymous	1.85	0.18	4e-15
10	1	0	Human_Promoter_Villar_ExAC	0.58	0.32	0.136
10	2	2	Conserved_LindbladToh	1.46	0.11	1.05e-27
10	2	2	DHS_Trynka	2.12	0.1	1.45e-112
10	2	2	H3K27ac_Hnisz	1.64	0.16	1.93e-37
10	2	2	H3K4me3_Trynka	2.07	0.1	5.35e-107
10	2	0	Transcr_Hoffman	0.11	0.1	0.249
10	2	0	TSS_Hoffman	1.45	0.12	1.98e-23
10	2	0	UTR_3_UCSC	0.94	0.16	2.58e-07
10	2	0	UTR_5_UCSC	0.94	0.23	0.000641
10	2	2	non_synonymous	2.35	0.15	1.87e-32
10	2	0	Human_Promoter_Villar_ExAC	0.14	0.39	0.883
