# Supplementary material for: SparsePro: An efficient fine-mapping method integrating summary statistics and functional annotations
Source: PLoS Genet. 2023 Dec 28;19(12):e1011104. doi: 10.1371/journal.pgen.1011104 (PMC10781022; doi:10.1371/journal.pgen.1011104)
Supplement: S4 Table — (XLSX) [file pgen.1011104.s005.xlsx]

## Sheet: Sheet1
K	W	baseline	Conserved_LindbladToh	DHS_Trynka	H3K27ac_Hnisz	H3K4me3_Trynka	Transcr_Hoffman	TSS_Hoffman	UTR_3_UCSC	UTR_5_UCSC	non_synonymous	Human_Promoter_Villar_ExAC
1	0	8.65444	-0.247351	0.251695	-0.0101486	-0.294851	-0.333869	0.963872	-0.391383	16.542	-1.61553	19.2006
1	1	10.4382	-0.716532	-1.5281	-0.251724	-1.06777	0.134237	-0.425864	-1.79682	19.7183	-2.57078	-0.386007
1	2	11.915	-1.07381	-1.15019	-0.358553	-1.92816	-1.65803	0.742873	-1.57664	18.4901	-2.40676	-1.10879
2	0	7.27118	-0.11767	0.083375	0.248626	-0.000132932	-0.321457	0.53063	-0.974165	-0.398437	-0.813867	18.3434
2	1	9.01838	-0.842313	-1.33464	-0.53751	-0.940691	-0.329489	1.06831	-0.95984	18.1618	-2.34559	-2.01691
2	2	11.373	-1.8324	-1.64869	-1.41958	-1.94771	-0.83038	1.12478	-1.22679	18.0492	-2.30248	-0.865552
5	0	6.19164	0.180073	-0.101317	0.0335241	0.103894	-0.171267	0.199803	-0.612442	-0.153768	-0.797833	0.091854
5	1	7.56424	-0.700192	-1.08254	-0.454054	-0.864236	-0.518036	0.574944	-0.866888	1.59057	-2.04414	-1.23896
5	2	9.27608	-1.72389	-1.36816	-1.06206	-2.04162	-0.773527	1.13714	-0.683153	16.8559	-2.59549	-1.11826
10	0	5.48572	-0.129444	-0.160173	0.068173	0.236325	-0.117082	0.352989	-0.273386	-0.622975	-0.190297	-0.378374
10	1	6.72614	-0.680735	-0.946186	-0.689445	-1.03502	-0.396096	0.638274	-0.577844	1.31017	-2.03694	-0.998934
10	2	8.70043	-1.71375	-1.56269	-1.26976	-2.07729	-0.552425	0.909401	-0.819065	2.15994	-2.59129	-0.740841
1	0	9.46656	-0.0583806	-0.0689088	-1.09429	20	0.168721	0	16.5247	18.723	-2.53471	0
1	1	9.30164	-0.648549	-0.857786	-0.69978	-0.588581	0.560545	0	17.9335	16.3425	-1.36379	0
1	2	10.7066	-0.143504	-2.04255	-1.92258	-1.84077	0.194956	0	17.2714	17.2201	-2.01341	0
2	0	7.53989	-0.0841794	0.804875	-0.300553	0.28203	0.143825	0	17.5656	17.3993	-1.4564	0
2	1	8.22789	-0.612516	-1.35048	-1.12824	-0.197251	0.371528	0	20	20	-0.833075	0
2	2	9.20706	-0.101376	-1.9045	-1.74232	-1.85712	1.04582	0	20	20	-2.10725	0
5	0	6.39178	-0.102302	0.329153	-0.0553312	0.283568	-0.246301	0	19.3437	16.6668	-1.35736	0
5	1	6.94091	-0.425007	-0.802379	-1.04036	-0.548166	-0.181741	0	20	19.371	-1.50214	0
5	2	7.9157	-0.383927	-1.73259	-1.97306	-1.7511	0.559878	0	17.9009	18.4323	-1.56835	0
10	0	5.59051	-0.398688	0.404732	0.177607	0.400603	-0.0700338	0	19.2613	16.0054	-0.876808	0
10	1	6.04291	-0.699807	-0.664822	-1.00109	-0.71865	0.0122599	0	-0.0798679	2.22722	-0.926419	0
10	2	7.20468	-0.602149	-1.78431	-1.91515	-1.39685	0.230237	0	17.4133	16.1155	-1.80994	0
1	0	8.26546	20	0.344539	0.326617	-0.615404	1.38318	19.9342	20	-1.51535	-2.69883	18.4677
1	1	10.9633	-1.2057	-1.14154	-1.11767	-0.97656	-0.114438	0.127041	1.75204	-0.484039	-0.555587	0.0196112
1	2	11.6471	-1.26002	-1.68146	-0.523701	0.308709	-1.28351	-2.11441	2.04181	0.370681	-2.31294	3.49097
2	0	7.63307	3.27039	-0.504879	0.28697	-0.207133	0.096108	-0.0499089	-0.872851	0.767981	-1.65383	19.6761
2	1	8.94788	0.257374	-1.02123	-0.3715	-0.765136	-0.709866	-0.719768	0.257505	-0.501425	-1.93033	0.507498
2	2	10.1748	-0.697936	-1.7828	-0.821024	-0.580456	-0.732895	-1.31901	0.321662	4.48328	-2.59729	6.34111
5	0	6.25241	0.634347	-0.057103	-0.0239065	-0.0249972	-0.0958613	0.542982	-0.404315	1.1431	-0.223326	-0.231779
5	1	7.29011	0.119245	-0.782448	-0.386307	-0.891659	-0.361964	-0.382784	0.146371	-0.181917	-1.54464	0.102922
5	2	8.8736	-0.480344	-1.77695	-0.364708	-1.46848	-0.752703	-0.843787	0.429621	1.25747	-2.00345	1.28161
10	0	5.62481	0.405597	0.120602	-0.0883563	-0.161978	0.0394652	0.291484	-0.553498	0.250596	-0.208101	-0.205213
10	1	7.07429	0.16821	-0.89517	-0.76525	-0.938029	-0.332967	-0.285884	0.31825	0.0707648	-1.66929	0.26279
10	2	7.71686	0.0379163	-1.80215	-0.590879	-1.29766	-0.328998	-0.19686	-0.0398507	0.486197	-1.82988	0.441063
