# Supplementary material for: SparsePro: An efficient fine-mapping method integrating summary statistics and functional annotations
Source: PLoS Genet. 2023 Dec 28;19(12):e1011104. doi: 10.1371/journal.pgen.1011104 (PMC10781022; doi:10.1371/journal.pgen.1011104)
Supplement: S5 Table — (XLSX) [file pgen.1011104.s006.xlsx]

## Sheet: Sheet1
W	Simulated_w	Annotation	Estimated_W	Standard_error	p-value
0	0	Conserved_LindbladToh	0.27	0.12	0.0367
0	0	DHS_Trynka	-0.02	0.06	0.723
0	0	H3K27ac_Hnisz	-0.02	0.05	0.663
0	0	H3K4me3_Trynka	-0.03	0.06	0.667
0	0	Transcr_Hoffman	-0.14	0.05	0.00185
0	0	TSS_Hoffman	0.04	0.12	0.759
0	0	UTR_3_UCSC	-0.09	0.15	0.591
0	0	UTR_5_UCSC	-0.07	0.21	0.838
0	0	non_synonymous	0.42	0.22	0.0909
0	0	Human_Promoter_Villar_ExAC	-0.3	0.35	0.471
1	0	Conserved_LindbladToh	0.56	0.1	1.04e-06
1	0	DHS_Trynka	0.01	0.06	0.91
1	0	H3K27ac_Hnisz	-0.09	0.05	0.0443
1	0	H3K4me3_Trynka	-0.14	0.06	0.0178
1	0	Transcr_Hoffman	-0.1	0.05	0.025
1	0	TSS_Hoffman	-0.29	0.14	0.0302
1	0	UTR_3_UCSC	0.26	0.12	0.0516
1	0	UTR_5_UCSC	0.28	0.18	0.158
1	1	non_synonymous	1.45	0.13	2.06e-19
1	0	Human_Promoter_Villar_ExAC	-0.03	0.31	1
2	0	Conserved_LindbladToh	0.86	0.09	6.18e-17
2	0	DHS_Trynka	0.04	0.06	0.461
2	0	H3K27ac_Hnisz	-0.04	0.05	0.453
2	0	H3K4me3_Trynka	0	0.06	0.953
2	0	Transcr_Hoffman	-0.07	0.05	0.103
2	0	TSS_Hoffman	0.19	0.11	0.1
2	0	UTR_3_UCSC	0.31	0.12	0.0161
2	0	UTR_5_UCSC	0.62	0.15	0.000279
2	2	non_synonymous	2.26	0.09	3.61e-78
2	0	Human_Promoter_Villar_ExAC	0.31	0.26	0.324
