# Supplementary material for: SparsePro: An efficient fine-mapping method integrating summary statistics and functional annotations
Source: PLoS Genet. 2023 Dec 28;19(12):e1011104. doi: 10.1371/journal.pgen.1011104 (PMC10781022; doi:10.1371/journal.pgen.1011104)
Supplement: S7 Table — (XLSX) [file pgen.1011104.s008.xlsx]

## Sheet: Sheet1
W	Simulated_w	ANNOTATION	ANNOTATION_COEFFICIENT
0	0	Conserved_LindbladToh	2.57235e-08
0	0	DHS_Trynka	4.92827e-10
0	0	H3K27ac_Hnisz	4.02503e-10
0	0	H3K4me3_Trynka	2.55472e-09
0	0	Transcr_Hoffman	-6.42162e-10
0	0	TSS_Hoffman	6.67432e-09
0	0	UTR_3_UCSC	-1.80326e-08
0	0	UTR_5_UCSC	2.6244e-09
0	0	non_synonymous	-7.53789e-08
0	0	Human_Promoter_Villar_ExAC	-7.85455e-09
1	0	Conserved_LindbladToh	1.98961e-08
1	0	DHS_Trynka	2.06813e-09
1	0	H3K27ac_Hnisz	1.61489e-10
1	0	H3K4me3_Trynka	3.38632e-11
1	0	Transcr_Hoffman	2.49179e-10
1	0	TSS_Hoffman	-2.65634e-09
1	0	UTR_3_UCSC	-1.49423e-08
1	0	UTR_5_UCSC	-3.76585e-08
1	1	non_synonymous	-1.7673e-08
1	0	Human_Promoter_Villar_ExAC	3.03671e-08
2	0	Conserved_LindbladToh	2.80677e-09
2	0	DHS_Trynka	4.77623e-10
2	0	H3K27ac_Hnisz	3.14559e-10
2	0	H3K4me3_Trynka	-4.96752e-10
2	0	Transcr_Hoffman	5.10882e-10
2	0	TSS_Hoffman	-8.18253e-10
2	0	UTR_3_UCSC	2.65681e-10
2	0	UTR_5_UCSC	-1.6736e-08
2	2	non_synonymous	-1.9482e-09
2	0	Human_Promoter_Villar_ExAC	-1.3179e-08
