# Supplementary material for: SparsePro: An efficient fine-mapping method integrating summary statistics and functional annotations
Source: PLoS Genet. 2023 Dec 28;19(12):e1011104. doi: 10.1371/journal.pgen.1011104 (PMC10781022; doi:10.1371/journal.pgen.1011104)
Supplement: S8 Table — (XLSX) [file pgen.1011104.s009.xlsx]

## Sheet: Sheet1
W	SparsePro-	SparsePro+	SparsePro+PolyFun	SparsePro+1.0	SparsePro+Misspecified	SparsePro+Misspecified PolyFun
0	0.932	0.932	0.913	0.931	0.932	0.887
1	0.935	0.936	0.909	0.936	0.934	0.89
2	0.945	0.95	0.941	0.95	0.946	0.913
