# Supplementary material for: SparsePro: An efficient fine-mapping method integrating summary statistics and functional annotations
Source: PLoS Genet. 2023 Dec 28;19(12):e1011104. doi: 10.1371/journal.pgen.1011104 (PMC10781022; doi:10.1371/journal.pgen.1011104)
Supplement: S9 Table — (XLSX) [file pgen.1011104.s010.xlsx]

## Sheet: Sheet1
W	Method	Coverage	Size	Power
0	SparsePro-	0.99	1.595	0.659
0	SparsePro+	0.99	1.595	0.659
0	SparsePro+PolyFun	0.987	1.578	0.641
0	SparsePro+1.0	0.99	1.59	0.662
0	SparsePro+Misspecified	0.99	1.59	0.659
0	SparsePro+Misspecified PolyFun	0.985	1.563	0.596
1	SparsePro-	0.992	1.628	0.675
1	SparsePro+	0.993	1.607	0.673
1	SparsePro+PolyFun	0.986	1.583	0.639
1	SparsePro+1.0	0.993	1.617	0.674
1	SparsePro+Misspecified	0.993	1.615	0.672
1	SparsePro+Misspecified PolyFun	0.982	1.592	0.612
2	SparsePro-	0.993	1.471	0.683
2	SparsePro+	0.992	1.434	0.691
2	SparsePro+PolyFun	0.994	1.468	0.678
2	SparsePro+1.0	0.993	1.429	0.695
2	SparsePro+Misspecified	0.993	1.464	0.684
2	SparsePro+Misspecified PolyFun	0.988	1.469	0.627
