# Supplementary material for: SparsePro: An efficient fine-mapping method integrating summary statistics and functional annotations
Source: PLoS Genet. 2023 Dec 28;19(12):e1011104. doi: 10.1371/journal.pgen.1011104 (PMC10781022; doi:10.1371/journal.pgen.1011104)
Supplement: S10 Table — (XLSX) [file pgen.1011104.s011.xlsx]

## Sheet: Sheet1
W	SparsePro-	SparsePro+	SparsePro+PolyFun	SparsePro+1.0	SparsePro+Misspecified	SparsePro+Misspecified PolyFun
0	1	1	100	0.895834	1.30996	100
1	1	4.71147	100	4.66459	1.75067	100
2	1	9.97418	89.5669	15.9586	2.36316	100
