# Supplementary material for: SparsePro: An efficient fine-mapping method integrating summary statistics and functional annotations
Source: PLoS Genet. 2023 Dec 28;19(12):e1011104. doi: 10.1371/journal.pgen.1011104 (PMC10781022; doi:10.1371/journal.pgen.1011104)
Supplement: S11 Table — (XLSX) [file pgen.1011104.s012.xlsx]

## Sheet: Sheet1
Trait	Annotation	W	W_se	p-value
eGFR	Coding_UCSC	2.17	0.14	9.02e-36
eGFR	Conserved_LindbladToh	1.9	0.13	9.2e-33
eGFR	CTCF_Hoffman	0.35	0.26	0.262
eGFR	DGF_ENCODE	0.85	0.11	2.74e-13
eGFR	DHS_Trynka	0.69	0.11	1e-09
eGFR	Enhancer_Hoffman	1.18	0.14	2.05e-13
eGFR	FetalDHS_Trynka	0.93	0.12	3.52e-12
eGFR	H3K27ac_Hnisz	0.96	0.11	7.85e-21
eGFR	H3K4me1_Trynka	0.94	0.11	1.83e-19
eGFR	H3K4me3_Trynka	1.11	0.1	2.73e-23
eGFR	H3K9ac_Trynka	1.22	0.1	1.39e-28
eGFR	Intron_UCSC	0.15	0.1	0.156
eGFR	Promoter_UCSC	1.11	0.14	1.15e-12
eGFR	Repressed_Hoffman	-0.86	0.12	1.44e-14
eGFR	SuperEnhancer_Hnisz	1.05	0.1	1.3e-23
eGFR	TFBS_ENCODE	0.89	0.11	1.24e-14
eGFR	Transcr_Hoffman	0.22	0.1	0.0285
eGFR	TSS_Hoffman	1.23	0.19	3.5e-08
eGFR	UTR_3_UCSC	1.21	0.23	1.93e-05
eGFR	UTR_5_UCSC	1.58	0.27	7.93e-06
eGFR	WeakEnhancer_Hoffman	0.44	0.26	0.138
eGFR	synonymous	0.94	0.48	0.161
eGFR	non_synonymous	3.19	0.16	5.78e-45
eGFR	Human_Promoter_Villar	1.57	0.17	1.13e-13
eGFR	Human_Enhancer_Villar	1.16	0.15	8.61e-11
FFR	Coding_UCSC	1.11	0.15	6.97e-10
FFR	Conserved_LindbladToh	1.17	0.12	4.66e-16
FFR	CTCF_Hoffman	0.11	0.21	0.689
FFR	DGF_ENCODE	0.53	0.08	3.43e-09
FFR	DHS_Trynka	0.6	0.08	3.84e-13
FFR	Enhancer_Hoffman	0.72	0.12	5.76e-08
FFR	FetalDHS_Trynka	0.8	0.09	1.56e-15
FFR	H3K27ac_Hnisz	0.88	0.08	5.68e-33
FFR	H3K4me1_Trynka	0.76	0.08	6.4e-25
FFR	H3K4me3_Trynka	0.75	0.08	1.03e-18
FFR	H3K9ac_Trynka	0.83	0.08	1.27e-22
FFR	Intron_UCSC	0.21	0.07	0.0035
FFR	Promoter_UCSC	0.54	0.12	6.15e-05
FFR	Repressed_Hoffman	-0.45	0.08	3.46e-09
FFR	SuperEnhancer_Hnisz	0.93	0.07	9.88e-34
FFR	TFBS_ENCODE	0.59	0.08	5.05e-11
FFR	Transcr_Hoffman	0.17	0.07	0.0204
FFR	TSS_Hoffman	0.83	0.16	9.9e-06
FFR	UTR_3_UCSC	0.63	0.22	0.0138
FFR	UTR_5_UCSC	0.7	0.31	0.0587
FFR	WeakEnhancer_Hoffman	0.5	0.18	0.0148
FFR	synonymous	0.41	0.46	0.565
FFR	non_synonymous	1.72	0.22	2.57e-09
FFR	Human_Promoter_Villar	0.82	0.18	5.58e-05
FFR	Human_Enhancer_Villar	0.75	0.13	3.03e-07
Glucose	Coding_UCSC	1.24	0.23	1.37e-05
Glucose	Conserved_LindbladToh	1.24	0.2	4.83e-07
Glucose	CTCF_Hoffman	0.29	0.33	0.501
Glucose	DGF_ENCODE	0.59	0.14	0.000101
Glucose	DHS_Trynka	0.45	0.14	0.00269
Glucose	Enhancer_Hoffman	0.71	0.2	0.00181
Glucose	FetalDHS_Trynka	0.38	0.18	0.0531
Glucose	H3K27ac_Hnisz	0.47	0.13	0.000253
Glucose	H3K4me1_Trynka	0.67	0.13	2.6e-07
Glucose	H3K4me3_Trynka	0.79	0.13	5.33e-08
Glucose	H3K9ac_Trynka	0.6	0.14	5.1e-05
Glucose	Intron_UCSC	0.32	0.13	0.0119
Glucose	Promoter_UCSC	0.58	0.2	0.009
Glucose	Repressed_Hoffman	-0.56	0.14	5.07e-05
Glucose	SuperEnhancer_Hnisz	0.64	0.13	3.08e-06
Glucose	TFBS_ENCODE	0.45	0.15	0.00493
Glucose	Transcr_Hoffman	0.32	0.12	0.0127
Glucose	TSS_Hoffman	0.75	0.27	0.0184
Glucose	UTR_3_UCSC	1.09	0.29	0.0026
Glucose	UTR_5_UCSC	1.06	0.42	0.0529
Glucose	WeakEnhancer_Hoffman	0.17	0.35	0.783
Glucose	synonymous	1.24	0.49	0.072
Glucose	non_synonymous	1.87	0.33	2.73e-05
Glucose	Human_Promoter_Villar	1.14	0.24	0.000114
Glucose	Human_Enhancer_Villar	0.57	0.23	0.0324
gamma-GT	Coding_UCSC	1.24	0.14	2.39e-14
gamma-GT	Conserved_LindbladToh	1	0.12	3.72e-12
gamma-GT	CTCF_Hoffman	0.25	0.19	0.252
gamma-GT	DGF_ENCODE	0.56	0.08	1.97e-11
gamma-GT	DHS_Trynka	0.52	0.08	9.93e-11
gamma-GT	Enhancer_Hoffman	0.82	0.11	2.14e-11
gamma-GT	FetalDHS_Trynka	0.66	0.09	2.6e-11
gamma-GT	H3K27ac_Hnisz	0.85	0.07	1.5e-35
gamma-GT	H3K4me1_Trynka	0.77	0.07	3.28e-29
gamma-GT	H3K4me3_Trynka	0.71	0.08	1.25e-18
gamma-GT	H3K9ac_Trynka	0.83	0.07	1.46e-25
gamma-GT	Intron_UCSC	0.3	0.07	8.33e-06
gamma-GT	Promoter_UCSC	0.8	0.1	8.36e-12
gamma-GT	Repressed_Hoffman	-0.73	0.08	3.32e-23
gamma-GT	SuperEnhancer_Hnisz	0.98	0.07	1.25e-41
gamma-GT	TFBS_ENCODE	0.74	0.08	1.37e-19
gamma-GT	Transcr_Hoffman	0.37	0.07	4.88e-08
gamma-GT	TSS_Hoffman	1.18	0.13	6.47e-14
gamma-GT	UTR_3_UCSC	0.82	0.19	0.000227
gamma-GT	UTR_5_UCSC	0.92	0.26	0.00307
gamma-GT	WeakEnhancer_Hoffman	0.55	0.17	0.00379
gamma-GT	synonymous	0.31	0.46	0.69
gamma-GT	non_synonymous	2.02	0.18	1.94e-17
gamma-GT	Human_Promoter_Villar	1.36	0.13	4.32e-18
gamma-GT	Human_Enhancer_Villar	1.31	0.1	7.18e-29
Pulse rate	Coding_UCSC	1.24	0.16	1.49e-10
Pulse rate	Conserved_LindbladToh	1.16	0.14	7.69e-13
Pulse rate	CTCF_Hoffman	0.15	0.24	0.633
Pulse rate	DGF_ENCODE	0.44	0.1	2.13e-05
Pulse rate	DHS_Trynka	0.45	0.09	4.92e-06
Pulse rate	Enhancer_Hoffman	0.64	0.14	4.32e-05
Pulse rate	FetalDHS_Trynka	0.67	0.11	1.79e-08
Pulse rate	H3K27ac_Hnisz	0.7	0.08	1.08e-17
Pulse rate	H3K4me1_Trynka	0.49	0.08	1.79e-09
Pulse rate	H3K4me3_Trynka	0.6	0.09	1.37e-09
Pulse rate	H3K9ac_Trynka	0.79	0.09	4.2e-16
Pulse rate	Intron_UCSC	0.34	0.08	2.7e-05
Pulse rate	Promoter_UCSC	0.71	0.13	9.86e-07
Pulse rate	Repressed_Hoffman	-0.36	0.09	2.72e-05
Pulse rate	SuperEnhancer_Hnisz	0.71	0.09	5.24e-15
Pulse rate	TFBS_ENCODE	0.46	0.1	1.33e-05
Pulse rate	Transcr_Hoffman	0.17	0.08	0.0379
Pulse rate	TSS_Hoffman	0.89	0.18	1.59e-05
Pulse rate	UTR_3_UCSC	0.78	0.23	0.00403
Pulse rate	UTR_5_UCSC	0.93	0.31	0.0149
Pulse rate	WeakEnhancer_Hoffman	0.56	0.2	0.0149
Pulse rate	synonymous	0.87	0.41	0.109
Pulse rate	non_synonymous	1.94	0.22	5.21e-11
Pulse rate	Human_Promoter_Villar	1.02	0.18	1.65e-06
Pulse rate	Human_Enhancer_Villar	0.56	0.16	0.00214
