# Supplementary material for: SparsePro: An efficient fine-mapping method integrating summary statistics and functional annotations
Source: PLoS Genet. 2023 Dec 28;19(12):e1011104. doi: 10.1371/journal.pgen.1011104 (PMC10781022; doi:10.1371/journal.pgen.1011104)
Supplement: S12 Table — (XLSX) [file pgen.1011104.s013.xlsx]

## Sheet: Sheet1
Method	Trait	Tissue	W	W_se	p-value
SparsePro-	eGFR	Adrenal/Pancreatic	0.88	0.08	2.47e-24
SparsePro-	eGFR	Cardiovascular	0.83	0.08	4.31e-23
SparsePro-	eGFR	CNS	0.69	0.07	6.03e-19
SparsePro-	eGFR	Connective	0.75	0.08	1.02e-19
SparsePro-	eGFR	GI	0.86	0.07	5.23e-31
SparsePro-	eGFR	Hematopoietic	0.62	0.07	2.8e-18
SparsePro-	eGFR	Kidney	1.42	0.09	5.17e-44
SparsePro-	eGFR	Liver	1.11	0.08	1.64e-34
SparsePro-	eGFR	Other	0.72	0.07	2.57e-23
SparsePro-	eGFR	Musculoskeletal	0.89	0.08	1.78e-26
SparsePro+	eGFR	Adrenal/Pancreatic	1.49	0.09	4.23e-48
SparsePro+	eGFR	Cardiovascular	1.52	0.09	5.79e-53
SparsePro+	eGFR	CNS	1.32	0.09	1.17e-43
SparsePro+	eGFR	Connective	1.44	0.09	3.23e-48
SparsePro+	eGFR	GI	1.56	0.09	1.21e-63
SparsePro+	eGFR	Hematopoietic	1.09	0.09	8.27e-33
SparsePro+	eGFR	Kidney	2.14	0.1	1.56e-78
SparsePro+	eGFR	Liver	1.85	0.09	2.52e-70
SparsePro+	eGFR	Other	1.39	0.09	5.51e-52
SparsePro+	eGFR	Musculoskeletal	1.61	0.09	3.4e-60
SparsePro+PolyFun	eGFR	Adrenal/Pancreatic	1.41	0.07	2.43e-78
SparsePro+PolyFun	eGFR	Cardiovascular	1.39	0.07	4.23e-82
SparsePro+PolyFun	eGFR	CNS	1.16	0.07	1e-62
SparsePro+PolyFun	eGFR	Connective	1.27	0.07	5.03e-68
SparsePro+PolyFun	eGFR	GI	1.37	0.06	1.94e-91
SparsePro+PolyFun	eGFR	Hematopoietic	0.99	0.06	6e-51
SparsePro+PolyFun	eGFR	Kidney	1.95	0.07	4.95e-114
SparsePro+PolyFun	eGFR	Liver	1.71	0.07	5.27e-109
SparsePro+PolyFun	eGFR	Other	1.21	0.07	3.16e-73
SparsePro+PolyFun	eGFR	Musculoskeletal	1.4	0.07	2.59e-82
SparsePro-	FFR	Adrenal/Pancreatic	0.68	0.09	2.17e-12
SparsePro-	FFR	Cardiovascular	1.05	0.08	2.33e-35
SparsePro-	FFR	CNS	0.56	0.08	1.9e-11
SparsePro-	FFR	Connective	0.9	0.08	2.7e-26
SparsePro-	FFR	GI	0.83	0.07	8.11e-26
SparsePro-	FFR	Hematopoietic	0.49	0.07	1.04e-10
SparsePro-	FFR	Kidney	0.85	0.11	3.61e-11
SparsePro-	FFR	Liver	0.58	0.1	1.29e-07
SparsePro-	FFR	Other	0.74	0.07	2.62e-22
SparsePro-	FFR	Musculoskeletal	0.83	0.08	2.16e-20
SparsePro+	FFR	Adrenal/Pancreatic	1.01	0.08	3.23e-31
SparsePro+	FFR	Cardiovascular	1.44	0.07	8.54e-76
SparsePro+	FFR	CNS	0.89	0.07	2.52e-30
SparsePro+	FFR	Connective	1.25	0.07	2.18e-56
SparsePro+	FFR	GI	1.2	0.07	1.36e-59
SparsePro+	FFR	Hematopoietic	0.78	0.07	7.31e-27
SparsePro+	FFR	Kidney	1.2	0.1	1.1e-26
SparsePro+	FFR	Liver	0.92	0.09	1.47e-20
SparsePro+	FFR	Other	1.12	0.07	4.74e-54
SparsePro+	FFR	Musculoskeletal	1.19	0.07	4.36e-48
SparsePro+PolyFun	FFR	Adrenal/Pancreatic	1.24	0.07	3.2e-54
SparsePro+PolyFun	FFR	Cardiovascular	1.7	0.07	3.47e-121
SparsePro+PolyFun	FFR	CNS	1.09	0.07	5.89e-51
SparsePro+PolyFun	FFR	Connective	1.44	0.07	2.97e-84
SparsePro+PolyFun	FFR	GI	1.42	0.07	2.68e-92
SparsePro+PolyFun	FFR	Hematopoietic	0.96	0.07	1.69e-44
SparsePro+PolyFun	FFR	Kidney	1.47	0.09	4.85e-48
SparsePro+PolyFun	FFR	Liver	1.2	0.08	1.48e-41
SparsePro+PolyFun	FFR	Other	1.34	0.07	1.47e-84
SparsePro+PolyFun	FFR	Musculoskeletal	1.44	0.07	2.61e-81
SparsePro-	Glucose	Adrenal/Pancreatic	1.18	0.13	6.76e-16
SparsePro-	Glucose	Cardiovascular	0.58	0.15	0.000319
SparsePro-	Glucose	CNS	0.57	0.14	7.53e-05
SparsePro-	Glucose	Connective	0.47	0.15	0.00325
SparsePro-	Glucose	GI	0.54	0.13	0.000132
SparsePro-	Glucose	Hematopoietic	0.57	0.13	1.31e-05
SparsePro-	Glucose	Kidney	0.83	0.19	0.000154
SparsePro-	Glucose	Liver	0.78	0.16	7.62e-06
SparsePro-	Glucose	Other	0.53	0.13	8.37e-05
SparsePro-	Glucose	Musculoskeletal	0.55	0.15	0.000673
SparsePro+	Glucose	Adrenal/Pancreatic	1.44	0.13	2e-25
SparsePro+	Glucose	Cardiovascular	0.91	0.14	6.76e-10
SparsePro+	Glucose	CNS	0.85	0.13	3.09e-10
SparsePro+	Glucose	Connective	0.82	0.13	1.45e-08
SparsePro+	Glucose	GI	0.86	0.13	1.17e-10
SparsePro+	Glucose	Hematopoietic	0.82	0.12	9.9e-11
SparsePro+	Glucose	Kidney	1.09	0.17	3.95e-08
SparsePro+	Glucose	Liver	1.05	0.14	9.17e-11
SparsePro+	Glucose	Other	0.86	0.12	1.6e-11
SparsePro+	Glucose	Musculoskeletal	0.87	0.14	3.46e-09
SparsePro+PolyFun	Glucose	Adrenal/Pancreatic	1.74	0.12	2.33e-41
SparsePro+PolyFun	Glucose	Cardiovascular	1.3	0.12	2.15e-22
SparsePro+PolyFun	Glucose	CNS	1.18	0.12	8.09e-21
SparsePro+PolyFun	Glucose	Connective	1.09	0.12	2.54e-16
SparsePro+PolyFun	Glucose	GI	1.16	0.12	1.41e-20
SparsePro+PolyFun	Glucose	Hematopoietic	1.04	0.12	8.8e-18
SparsePro+PolyFun	Glucose	Kidney	1.56	0.14	2.09e-20
SparsePro+PolyFun	Glucose	Liver	1.55	0.13	3.43e-28
SparsePro+PolyFun	Glucose	Other	1.14	0.12	5.88e-21
SparsePro+PolyFun	Glucose	Musculoskeletal	1.23	0.12	3.9e-20
SparsePro-	gamma-GT	Adrenal/Pancreatic	0.94	0.08	6.74e-28
SparsePro-	gamma-GT	Cardiovascular	0.75	0.08	2.9e-18
SparsePro-	gamma-GT	CNS	0.57	0.08	5.72e-13
SparsePro-	gamma-GT	Connective	0.74	0.08	7.44e-19
SparsePro-	gamma-GT	GI	0.88	0.07	8.17e-33
SparsePro-	gamma-GT	Hematopoietic	0.71	0.07	8.84e-24
SparsePro-	gamma-GT	Kidney	1.1	0.1	1.29e-22
SparsePro-	gamma-GT	Liver	1.26	0.08	4.6e-47
SparsePro-	gamma-GT	Other	0.79	0.07	5.46e-28
SparsePro-	gamma-GT	Musculoskeletal	0.78	0.08	1.28e-19
SparsePro+	gamma-GT	Adrenal/Pancreatic	1.31	0.07	4.82e-62
SparsePro+	gamma-GT	Cardiovascular	1.13	0.07	1.02e-47
SparsePro+	gamma-GT	CNS	0.93	0.07	1.4e-36
SparsePro+	gamma-GT	Connective	1.1	0.07	4.19e-46
SparsePro+	gamma-GT	GI	1.24	0.07	4.55e-70
SparsePro+	gamma-GT	Hematopoietic	1.02	0.07	2.83e-51
SparsePro+	gamma-GT	Kidney	1.52	0.08	8.92e-54
SparsePro+	gamma-GT	Liver	1.72	0.07	2.53e-105
SparsePro+	gamma-GT	Other	1.17	0.07	1.21e-65
SparsePro+	gamma-GT	Musculoskeletal	1.17	0.07	3.05e-50
SparsePro+PolyFun	gamma-GT	Adrenal/Pancreatic	1.55	0.07	5.58e-96
SparsePro+PolyFun	gamma-GT	Cardiovascular	1.38	0.07	1.72e-78
SparsePro+PolyFun	gamma-GT	CNS	1.12	0.07	1.35e-56
SparsePro+PolyFun	gamma-GT	Connective	1.3	0.07	4.67e-70
SparsePro+PolyFun	gamma-GT	GI	1.44	0.06	1.99e-100
SparsePro+PolyFun	gamma-GT	Hematopoietic	1.15	0.06	4.28e-68
SparsePro+PolyFun	gamma-GT	Kidney	1.79	0.08	3.95e-87
SparsePro+PolyFun	gamma-GT	Liver	1.94	0.07	1.52e-148
SparsePro+PolyFun	gamma-GT	Other	1.34	0.06	1.93e-90
SparsePro+PolyFun	gamma-GT	Musculoskeletal	1.38	0.07	5.47e-77
SparsePro-	Pulse rate	Adrenal/Pancreatic	0.72	0.1	5.24e-11
SparsePro-	Pulse rate	Cardiovascular	0.95	0.09	4.22e-22
SparsePro-	Pulse rate	CNS	0.57	0.09	2.29e-09
SparsePro-	Pulse rate	Connective	0.68	0.09	1.88e-11
SparsePro-	Pulse rate	GI	0.71	0.09	1.13e-14
SparsePro-	Pulse rate	Hematopoietic	0.45	0.08	3.15e-07
SparsePro-	Pulse rate	Kidney	0.78	0.13	1.74e-07
SparsePro-	Pulse rate	Liver	0.62	0.11	7.56e-07
SparsePro-	Pulse rate	Other	0.56	0.09	2.24e-10
SparsePro-	Pulse rate	Musculoskeletal	0.87	0.09	1.23e-17
SparsePro+	Pulse rate	Adrenal/Pancreatic	1.04	0.09	1.82e-25
SparsePro+	Pulse rate	Cardiovascular	1.28	0.08	4.64e-45
SparsePro+	Pulse rate	CNS	0.88	0.08	2.02e-23
SparsePro+	Pulse rate	Connective	1.01	0.09	2.61e-27
SparsePro+	Pulse rate	GI	1.03	0.08	3.35e-33
SparsePro+	Pulse rate	Hematopoietic	0.69	0.08	7.08e-17
SparsePro+	Pulse rate	Kidney	1.19	0.11	6.29e-20
SparsePro+	Pulse rate	Liver	0.99	0.1	4.55e-19
SparsePro+	Pulse rate	Other	0.89	0.08	1.71e-26
SparsePro+	Pulse rate	Musculoskeletal	1.22	0.08	2.9e-39
SparsePro+PolyFun	Pulse rate	Adrenal/Pancreatic	1.23	0.08	4.6e-40
SparsePro+PolyFun	Pulse rate	Cardiovascular	1.45	0.08	2.88e-63
SparsePro+PolyFun	Pulse rate	CNS	1.07	0.08	1.12e-37
SparsePro+PolyFun	Pulse rate	Connective	1.18	0.08	1.13e-40
SparsePro+PolyFun	Pulse rate	GI	1.17	0.08	1.91e-46
SparsePro+PolyFun	Pulse rate	Hematopoietic	0.78	0.08	1.92e-22
SparsePro+PolyFun	Pulse rate	Kidney	1.4	0.1	4.77e-32
SparsePro+PolyFun	Pulse rate	Liver	1.19	0.09	1.63e-31
SparsePro+PolyFun	Pulse rate	Other	1.05	0.08	3.62e-39
SparsePro+PolyFun	Pulse rate	Musculoskeletal	1.38	0.08	3.06e-55
