# Supplementary material for: SparsePro: An efficient fine-mapping method integrating summary statistics and functional annotations
Source: PLoS Genet. 2023 Dec 28;19(12):e1011104. doi: 10.1371/journal.pgen.1011104 (PMC10781022; doi:10.1371/journal.pgen.1011104)
Supplement: S13 Table — (XLSX) [file pgen.1011104.s014.xlsx]

## Sheet: Sheet1
Trait	Tissue	Annotated	Unannotated	Perc. Annotated
eGFR	Adrenal/Pancreatic	190	280	0.404255
eGFR	Cardiovascular	203	267	0.431915
eGFR	CNS	222	248	0.47234
eGFR	Connective	202	268	0.429787
eGFR	GI	268	202	0.570213
eGFR	Hematopoietic	257	213	0.546809
eGFR	Kidney	167	303	0.355319
eGFR	Liver	198	272	0.421277
eGFR	Other	277	193	0.589362
eGFR	Musculoskeletal	209	261	0.444681
FFR	Adrenal/Pancreatic	125	252	0.331565
FFR	Cardiovascular	195	182	0.517241
FFR	CNS	155	222	0.411141
FFR	Connective	176	201	0.466844
FFR	GI	207	170	0.549072
FFR	Hematopoietic	183	194	0.485411
FFR	Kidney	80	297	0.212202
FFR	Liver	97	280	0.257294
FFR	Other	224	153	0.594164
FFR	Musculoskeletal	165	212	0.437666
Glucose	Adrenal/Pancreatic	70	48	0.59322
Glucose	Cardiovascular	46	72	0.389831
Glucose	CNS	53	65	0.449153
Glucose	Connective	39	79	0.330508
Glucose	GI	54	64	0.457627
Glucose	Hematopoietic	64	54	0.542373
Glucose	Kidney	22	96	0.186441
Glucose	Liver	37	81	0.313559
Glucose	Other	64	54	0.542373
Glucose	Musculoskeletal	42	76	0.355932
gamma-GT	Adrenal/Pancreatic	173	251	0.408019
gamma-GT	Cardiovascular	152	272	0.358491
gamma-GT	CNS	160	264	0.377358
gamma-GT	Connective	158	266	0.372642
gamma-GT	GI	234	190	0.551887
gamma-GT	Hematopoietic	236	188	0.556604
gamma-GT	Kidney	116	308	0.273585
gamma-GT	Liver	197	227	0.464623
gamma-GT	Other	258	166	0.608491
gamma-GT	Musculoskeletal	164	260	0.386792
Pulse rate	Adrenal/Pancreatic	90	175	0.339623
Pulse rate	Cardiovascular	127	138	0.479245
Pulse rate	CNS	114	151	0.430189
Pulse rate	Connective	102	163	0.384906
Pulse rate	GI	139	126	0.524528
Pulse rate	Hematopoietic	124	141	0.467925
Pulse rate	Kidney	49	216	0.184906
Pulse rate	Liver	64	201	0.241509
Pulse rate	Other	131	134	0.49434
Pulse rate	Musculoskeletal	112	153	0.422642
