# Supplementary material for: SparsePro: An efficient fine-mapping method integrating summary statistics and functional annotations
Source: PLoS Genet. 2023 Dec 28;19(12):e1011104. doi: 10.1371/journal.pgen.1011104 (PMC10781022; doi:10.1371/journal.pgen.1011104)
Supplement: S14 Table — (XLSX) [file pgen.1011104.s015.xlsx]

## Sheet: Sheet1
Tissue	Trait1	Trait2	OR	p-value
Adrenal/Pancreatic	eGFR	FFR	1.37	0.032
Adrenal/Pancreatic	eGFR	Glucose	0.465	0.00027
Adrenal/Pancreatic	eGFR	gamma-GT	0.985	0.946
Adrenal/Pancreatic	eGFR	Pulse rate	1.32	0.0966
Adrenal/Pancreatic	FFR	eGFR	0.731	0.032
Adrenal/Pancreatic	FFR	Glucose	0.34	5.64e-07
Adrenal/Pancreatic	FFR	gamma-GT	0.72	0.028
Adrenal/Pancreatic	FFR	Pulse rate	0.965	0.865
Adrenal/Pancreatic	Glucose	eGFR	2.15	0.00027
Adrenal/Pancreatic	Glucose	FFR	2.94	5.64e-07
Adrenal/Pancreatic	Glucose	gamma-GT	2.12	0.000519
Adrenal/Pancreatic	Glucose	Pulse rate	2.84	4.03e-06
Adrenal/Pancreatic	gamma-GT	eGFR	1.02	0.946
Adrenal/Pancreatic	gamma-GT	FFR	1.39	0.028
Adrenal/Pancreatic	gamma-GT	Glucose	0.473	0.000519
Adrenal/Pancreatic	gamma-GT	Pulse rate	1.34	0.0766
Adrenal/Pancreatic	Pulse rate	eGFR	0.758	0.0966
Adrenal/Pancreatic	Pulse rate	FFR	1.04	0.865
Adrenal/Pancreatic	Pulse rate	Glucose	0.353	4.03e-06
Adrenal/Pancreatic	Pulse rate	gamma-GT	0.746	0.0766
Cardiovascular	eGFR	FFR	0.71	0.0153
Cardiovascular	eGFR	Glucose	1.19	0.466
Cardiovascular	eGFR	gamma-GT	1.36	0.0285
Cardiovascular	eGFR	Pulse rate	0.826	0.218
Cardiovascular	FFR	eGFR	1.41	0.0153
Cardiovascular	FFR	Glucose	1.68	0.02
Cardiovascular	FFR	gamma-GT	1.92	6.65e-06
Cardiovascular	FFR	Pulse rate	1.16	0.378
Cardiovascular	Glucose	eGFR	0.84	0.466
Cardiovascular	Glucose	FFR	0.596	0.02
Cardiovascular	Glucose	gamma-GT	1.14	0.589
Cardiovascular	Glucose	Pulse rate	0.694	0.12
Cardiovascular	gamma-GT	eGFR	0.735	0.0285
Cardiovascular	gamma-GT	FFR	0.522	6.65e-06
Cardiovascular	gamma-GT	Glucose	0.875	0.589
Cardiovascular	gamma-GT	Pulse rate	0.607	0.00187
Cardiovascular	Pulse rate	eGFR	1.21	0.218
Cardiovascular	Pulse rate	FFR	0.859	0.378
Cardiovascular	Pulse rate	Glucose	1.44	0.12
Cardiovascular	Pulse rate	gamma-GT	1.65	0.00187
CNS	eGFR	FFR	1.28	0.0821
CNS	eGFR	Glucose	1.1	0.681
CNS	eGFR	gamma-GT	1.48	0.00447
CNS	eGFR	Pulse rate	1.19	0.281
CNS	FFR	eGFR	0.78	0.0821
CNS	FFR	Glucose	0.856	0.522
CNS	FFR	gamma-GT	1.15	0.347
CNS	FFR	Pulse rate	0.925	0.685
CNS	Glucose	eGFR	0.911	0.681
CNS	Glucose	FFR	1.17	0.522
CNS	Glucose	gamma-GT	1.35	0.167
CNS	Glucose	Pulse rate	1.08	0.739
CNS	gamma-GT	eGFR	0.677	0.00447
CNS	gamma-GT	FFR	0.868	0.347
CNS	gamma-GT	Glucose	0.743	0.167
CNS	gamma-GT	Pulse rate	0.803	0.175
CNS	Pulse rate	eGFR	0.843	0.281
CNS	Pulse rate	FFR	1.08	0.685
CNS	Pulse rate	Glucose	0.926	0.739
CNS	Pulse rate	gamma-GT	1.25	0.175
Connective	eGFR	FFR	0.861	0.297
Connective	eGFR	Glucose	1.53	0.0593
Connective	eGFR	gamma-GT	1.27	0.0879
Connective	eGFR	Pulse rate	1.2	0.243
Connective	FFR	eGFR	1.16	0.297
Connective	FFR	Glucose	1.77	0.0105
Connective	FFR	gamma-GT	1.47	0.00789
Connective	FFR	Pulse rate	1.4	0.0432
Connective	Glucose	eGFR	0.655	0.0593
Connective	Glucose	FFR	0.564	0.0105
Connective	Glucose	gamma-GT	0.831	0.449
Connective	Glucose	Pulse rate	0.789	0.359
Connective	gamma-GT	eGFR	0.788	0.0879
Connective	gamma-GT	FFR	0.678	0.00789
Connective	gamma-GT	Glucose	1.2	0.449
Connective	gamma-GT	Pulse rate	0.949	0.747
Connective	Pulse rate	eGFR	0.83	0.243
Connective	Pulse rate	FFR	0.715	0.0432
Connective	Pulse rate	Glucose	1.27	0.359
Connective	Pulse rate	gamma-GT	1.05	0.747
GI	eGFR	FFR	1.09	0.577
GI	eGFR	Glucose	1.57	0.0301
GI	eGFR	gamma-GT	1.08	0.59
GI	eGFR	Pulse rate	1.2	0.247
GI	FFR	eGFR	0.918	0.577
GI	FFR	Glucose	1.44	0.0913
GI	FFR	gamma-GT	0.989	0.943
GI	FFR	Pulse rate	1.1	0.574
GI	Glucose	eGFR	0.636	0.0301
GI	Glucose	FFR	0.693	0.0913
GI	Glucose	gamma-GT	0.685	0.0765
GI	Glucose	Pulse rate	0.765	0.268
GI	gamma-GT	eGFR	0.928	0.59
GI	gamma-GT	FFR	1.01	0.943
GI	gamma-GT	Glucose	1.46	0.0765
GI	gamma-GT	Pulse rate	1.12	0.53
GI	Pulse rate	eGFR	0.831	0.247
GI	Pulse rate	FFR	0.906	0.574
GI	Pulse rate	Glucose	1.31	0.268
GI	Pulse rate	gamma-GT	0.896	0.53
Hematopoietic	eGFR	FFR	1.28	0.0837
Hematopoietic	eGFR	Glucose	1.02	1
Hematopoietic	eGFR	gamma-GT	0.961	0.788
Hematopoietic	eGFR	Pulse rate	1.37	0.0456
Hematopoietic	FFR	eGFR	0.782	0.0837
Hematopoietic	FFR	Glucose	0.796	0.293
Hematopoietic	FFR	gamma-GT	0.751	0.0474
Hematopoietic	FFR	Pulse rate	1.07	0.689
Hematopoietic	Glucose	eGFR	0.982	1
Hematopoietic	Glucose	FFR	1.26	0.293
Hematopoietic	Glucose	gamma-GT	0.944	0.834
Hematopoietic	Glucose	Pulse rate	1.35	0.186
Hematopoietic	gamma-GT	eGFR	1.04	0.788
Hematopoietic	gamma-GT	FFR	1.33	0.0474
Hematopoietic	gamma-GT	Glucose	1.06	0.834
Hematopoietic	gamma-GT	Pulse rate	1.43	0.0281
Hematopoietic	Pulse rate	eGFR	0.729	0.0456
Hematopoietic	Pulse rate	FFR	0.932	0.689
Hematopoietic	Pulse rate	Glucose	0.742	0.186
Hematopoietic	Pulse rate	gamma-GT	0.701	0.0281
Kidney	eGFR	FFR	2.05	4.85e-06
Kidney	eGFR	Glucose	2.41	0.000388
Kidney	eGFR	gamma-GT	1.46	0.00953
Kidney	eGFR	Pulse rate	2.43	8.81e-07
Kidney	FFR	eGFR	0.489	4.85e-06
Kidney	FFR	Glucose	1.18	0.603
Kidney	FFR	gamma-GT	0.715	0.0482
Kidney	FFR	Pulse rate	1.19	0.424
Kidney	Glucose	eGFR	0.416	0.000388
Kidney	Glucose	FFR	0.851	0.603
Kidney	Glucose	gamma-GT	0.608	0.0567
Kidney	Glucose	Pulse rate	1.01	1
Kidney	gamma-GT	eGFR	0.683	0.00953
Kidney	gamma-GT	FFR	1.4	0.0482
Kidney	gamma-GT	Glucose	1.64	0.0567
Kidney	gamma-GT	Pulse rate	1.66	0.00789
Kidney	Pulse rate	eGFR	0.412	8.81e-07
Kidney	Pulse rate	FFR	0.842	0.424
Kidney	Pulse rate	Glucose	0.99	1
Kidney	Pulse rate	gamma-GT	0.602	0.00789
Liver	eGFR	FFR	2.1	7.4e-07
Liver	eGFR	Glucose	1.59	0.0356
Liver	eGFR	gamma-GT	0.839	0.201
Liver	eGFR	Pulse rate	2.29	9.09e-07
Liver	FFR	eGFR	0.476	7.4e-07
Liver	FFR	Glucose	0.758	0.237
Liver	FFR	gamma-GT	0.399	1.44e-09
Liver	FFR	Pulse rate	1.09	0.712
Liver	Glucose	eGFR	0.628	0.0356
Liver	Glucose	FFR	1.32	0.237
Liver	Glucose	gamma-GT	0.526	0.00331
Liver	Glucose	Pulse rate	1.43	0.167
Liver	gamma-GT	eGFR	1.19	0.201
Liver	gamma-GT	FFR	2.51	1.44e-09
Liver	gamma-GT	Glucose	1.9	0.00331
Liver	gamma-GT	Pulse rate	2.73	3.18e-09
Liver	Pulse rate	eGFR	0.437	9.09e-07
Liver	Pulse rate	FFR	0.919	0.712
Liver	Pulse rate	Glucose	0.697	0.167
Liver	Pulse rate	gamma-GT	0.367	3.18e-09
Other	eGFR	FFR	0.98	0.944
Other	eGFR	Glucose	1.21	0.404
Other	eGFR	gamma-GT	0.923	0.585
Other	eGFR	Pulse rate	1.47	0.0135
Other	FFR	eGFR	1.02	0.944
Other	FFR	Glucose	1.24	0.337
Other	FFR	gamma-GT	0.942	0.718
Other	FFR	Pulse rate	1.5	0.0126
Other	Glucose	eGFR	0.826	0.404
Other	Glucose	FFR	0.81	0.337
Other	Glucose	gamma-GT	0.763	0.205
Other	Glucose	Pulse rate	1.21	0.439
Other	gamma-GT	eGFR	1.08	0.585
Other	gamma-GT	FFR	1.06	0.718
Other	gamma-GT	Glucose	1.31	0.205
Other	gamma-GT	Pulse rate	1.59	0.00351
Other	Pulse rate	eGFR	0.681	0.0135
Other	Pulse rate	FFR	0.668	0.0126
Other	Pulse rate	Glucose	0.825	0.439
Other	Pulse rate	gamma-GT	0.629	0.00351
Musculoskeletal	eGFR	FFR	1.03	0.889
Musculoskeletal	eGFR	Glucose	1.45	0.0957
Musculoskeletal	eGFR	gamma-GT	1.27	0.0895
Musculoskeletal	eGFR	Pulse rate	1.09	0.588
Musculoskeletal	FFR	eGFR	0.972	0.889
Musculoskeletal	FFR	Glucose	1.41	0.134
Musculoskeletal	FFR	gamma-GT	1.23	0.151
Musculoskeletal	FFR	Pulse rate	1.06	0.746
Musculoskeletal	Glucose	eGFR	0.69	0.0957
Musculoskeletal	Glucose	FFR	0.71	0.134
Musculoskeletal	Glucose	gamma-GT	0.876	0.592
Musculoskeletal	Glucose	Pulse rate	0.755	0.259
Musculoskeletal	gamma-GT	eGFR	0.788	0.0895
Musculoskeletal	gamma-GT	FFR	0.81	0.151
Musculoskeletal	gamma-GT	Glucose	1.14	0.592
Musculoskeletal	gamma-GT	Pulse rate	0.862	0.38
Musculoskeletal	Pulse rate	eGFR	0.914	0.588
Musculoskeletal	Pulse rate	FFR	0.941	0.746
Musculoskeletal	Pulse rate	Glucose	1.32	0.259
Musculoskeletal	Pulse rate	gamma-GT	1.16	0.38
