# Supplementary material for: SparsePro: An efficient fine-mapping method integrating summary statistics and functional annotations
Source: PLoS Genet. 2023 Dec 28;19(12):e1011104. doi: 10.1371/journal.pgen.1011104 (PMC10781022; doi:10.1371/journal.pgen.1011104)
Supplement: S15 Table — (XLSX) [file pgen.1011104.s016.xlsx]

## Sheet: Sheet1
Region	Chr	Start	End	Nearest_gene	Distance_to_nearest_gene	Beta	Causal_set	PIP
chr1.10832861.10846540	chr1	10832861	10846540	CASZ1	0	0.0095	1.10846540.A.G/1.10845283.C.CCTTT/1.10845821.A.C/1.10845785.A.G/1.10845538.T.A/1.10833232.C.G/1.10845840.G.A/1.10832861.C.T	0.3754/0.2801/0.0794/0.0775/0.0588/0.0293/0.0161/0.0129
chr1.16526529.16641899	chr1	16526529	16641899	FBXO42	0	0.0092	1.16537289.T.G/1.16533022.C.T/1.16535804.G.C/1.16530049.C.T/1.16526529.G.A/1.16641899.C.T/1.16593404.C.T/1.16596542.G.C/1.16577908.G.C/1.16542835.A.G/1.16542876.A.T/1.16539313.G.A	0.2006/0.1866/0.1277/0.1219/0.055/0.0286/0.0175/0.0122/0.0114/0.0106/0.0106/0.0102
chr1.18806859.18808069	chr1	18806859	18808069	KLHDC7A	0	0.0129	1.18807536.G.T/1.18807620.G.C/1.18808056.G.C/1.18807755.G.A/1.18806859.C.T/1.18808069.A.G/1.18807781.C.T/1.18807058.T.C	0.2779/0.2313/0.1755/0.1714/0.029/0.0287/0.0267/0.0184
chr1.23688933.23703118	chr1	23688933	23703118	C1orf213	0	-0.0133	1.23699168.C.T/1.23699340.G.A/1.23688933.A.G/1.23701118.C.A/1.23692843.G.GGAGGCAAAGT/1.23691613.G.A/1.23693422.T.C/1.23703118.G.C	0.2811/0.2588/0.161/0.1393/0.042/0.0364/0.0278/0.0173
chr1.27021913.27021913	chr1	27021913	27021913	ARID1A	610	0.0135	1.27021913.G.C	0.9667
chr1.43704656.43731341	chr1	43704656	43731341	WDR65	0	-0.012	1.43704656.G.A/1.43730350.A.G/1.43707108.G.A/1.43730859.C.T/1.43713441.C.T/1.43731341.A.G/1.43708124.T.TTGGA/1.43721433.C.T/1.43713657.G.A/1.43706662.C.T/1.43724430.G.A/1.43727388.G.A/1.43708572.G.T/1.43726511.A.G/1.43714155.A.AT/1.43710537.G.A	0.206/0.1012/0.0813/0.081/0.0716/0.0589/0.0536/0.0533/0.0463/0.0436/0.0393/0.0312/0.0295/0.0257/0.0255/0.0213
chr1.46023356.46039202	chr1	46023356	46039202	AKR1A1	0	-0.0136	1.46023356.A.T/1.46039077.T.G/1.46039202.GC.G/1.46036960.T.C/1.46037357.C.T/1.46037394.T.C	0.4467/0.1314/0.12/0.1138/0.0876/0.064
chr1.53581670.53582325	chr1	53581670	53582325	SLC1A7	0	0.0096	1.53581670.A.G/1.53582325.A.C	0.8295/0.1584
chr1.68003628.68018808	chr1	68003628	68018808	SERBP1	107531	0.0097	1.68006151.T.G/1.68006552.C.A/1.68005299.A.G/1.68005643.T.C/1.68005481.C.T/1.68007807.T.G/1.68009477.G.A/1.68003628.G.A/1.68009663.C.T/1.68007222.C.G/1.68018502.C.T/1.68018808.G.A/1.68017396.T.C/1.68007754.T.C	0.3364/0.1299/0.0862/0.0787/0.0593/0.0463/0.0403/0.0397/0.0392/0.03/0.0177/0.0141/0.0132/0.01
chr1.78023173.78504264	chr1	78023173	78504264	GIPC2	0	0.0149	1.78392446.G.A/1.78191727.T.C/1.78460935.G.A/1.78504264.A.G/1.78276977.G.A/1.78023173.C.T	0.7858/0.0585/0.0331/0.0302/0.0295/0.0193
chr1.82936943.82957871	chr1	82936943	82957871	LPHN2	478824	-0.0159	1.82957845.T.C/1.82957871.G.C/1.82954121.T.C/1.82955791.C.T/1.82954952.T.C/1.82956250.G.A/1.82936946.T.TA/1.82944571.G.A/1.82936943.C.CAAT	0.3205/0.3068/0.0908/0.0637/0.0617/0.0328/0.0185/0.0184/0.0101
chr1.89079489.89463928	chr1	89079489	89463928	RBMXL1	0	-0.0077	1.89322983.T.A/1.89339926.T.C/1.89463928.A.C/1.89079489.T.A	0.7777/0.0375/0.0307/0.0111
chr1.94689644.94769368	chr1	94689644	94769368	ARHGAP29	0	-0.011	1.94712364.G.A/1.94765144.G.A/1.94692139.T.A/1.94692468.A.G/1.94746018.T.G/1.94689644.C.A/1.94769368.C.T/1.94730954.G.A/1.94735413.A.T/1.94762546.G.A	0.1747/0.174/0.1683/0.1637/0.0824/0.0524/0.0391/0.0389/0.0378/0.0299
chr1.94038687.94063627	chr1	94038687	94063627	BCAR3	0	0.0097	1.94051350.A.C/1.94050911.G.C/1.94051012.T.C/1.94050864.A.G/1.94042207.C.T/1.94050986.G.A/1.94051004.A.ACTTT/1.94051487.C.G/1.94052069.G.A/1.94050294.G.A/1.94050241.T.G/1.94049237.T.C/1.94053076.A.G/1.94063627.C.T/1.94051914.A.C/1.94053227.G.C/1.94039712.C.T/1.94038687.TCAGGCCTGTAATCCCAG.T	0.4721/0.0413/0.0393/0.0356/0.0276/0.0261/0.0257/0.0253/0.0224/0.0197/0.0177/0.0149/0.014/0.0138/0.0127/0.0124/0.0119/0.0108
chr1.100818178.100818728	chr1	100818178	100818728	CDC14A	0	-0.0125	1.100818728.T.G/1.100818178.G.C	0.5748/0.3934
chr1.109817192.109818530	chr1	109817192	109818530	CELSR2	0	0.019	1.109818306.G.T/1.109817192.A.G/1.109817590.G.T/1.109818530.C.T/1.109817838.T.C	0.4149/0.3472/0.1005/0.0828/0.0388
chr1.109880721.110023432	chr1	109880721	110023432	SYPL2	0	-0.0162	1.109940503.G.C/1.110023432.G.A/1.110013112.A.G/1.109973387.A.G/1.110022896.A.C/1.110007652.G.A/1.109893210.G.T/1.109961935.A.G/1.109880721.T.C	0.6079/0.1214/0.0397/0.0391/0.0382/0.0355/0.032/0.0291/0.0205
chr1.113255456.113258293	chr1	113255456	113258293	PPM1J	0	-0.023	1.113255456.C.A/1.113256368.G.C/1.113258293.C.G	0.7869/0.143/0.0484
chr1.115231254.115236057	chr1	115231254	115236057	AMPD1	0	0.0118	1.115231254.G.A/1.115236057.G.A	0.5331/0.4669
chr1.117017540.117021151	chr1	117017540	117021151	CD58	36006	0.0098	1.117018546.T.C/1.117018847.C.T/1.117018634.C.T/1.117019103.T.G/1.117019315.C.G/1.117021122.G.A/1.117018983.T.C/1.117019614.C.T/1.117020344.C.G/1.117017903.C.T/1.117021151.G.A/1.117019988.G.C/1.117017540.G.C/1.117017570.G.A/1.117017718.C.T	0.2183/0.1674/0.1017/0.0778/0.0683/0.0609/0.0493/0.0487/0.036/0.0322/0.0244/0.0223/0.0146/0.0141/0.0126
chr1.150940625.150940625	chr1	150940625	150940625	CERS2	0	0.0255	1.150940625.T.G	0.9861
chr1.155175089.156078376	chr1	155175089	156078376	LMNA	0	-0.0091	1.155175089.C.T/1.156078376.C.T/1.155800679.A.G/1.155268131.T.G/1.155303107.C.T	0.812/0.065/0.0589/0.0137/0.0104
chr1.155178782.155178782	chr1	155178782	155178782	MTX1	0	0.0144	1.155178782.A.T	0.9711
chr1.155199315.155214473	chr1	155199315	155214473	GBA	0	-0.0116	1.155205331.T.C/1.155213124.T.A/1.155201993.A.G/1.155203060.G.A/1.155201190.G.A/1.155201235.G.A/1.155199315.C.G/1.155202689.A.C/1.155207549.T.C/1.155201064.C.T/1.155214473.A.G/1.155212211.A.G/1.155212100.A.G/1.155199666.T.C/1.155200324.G.T/1.155212288.C.T/1.155209360.C.T/1.155206341.T.G	0.1013/0.0956/0.0821/0.0791/0.0663/0.0652/0.056/0.0523/0.048/0.0475/0.0406/0.0386/0.0372/0.0329/0.0321/0.0296/0.0294/0.0281
chr1.160160801.160298247	chr1	160160801	160298247	COPA	0	0.0083	1.160160801.T.C/1.160176740.C.T/1.160298247.C.T/1.160268981.G.A/1.160287578.G.C/1.160169230.G.A	0.7123/0.0637/0.0373/0.0226/0.0174/0.0102
chr1.170649277.170700758	chr1	170649277	170700758	PRRX1	0	0.0096	1.170649279.G.A/1.170649277.C.T/1.170700758.A.G	0.523/0.3582/0.0309
chr1.171478706.171478706	chr1	171478706	171478706	PRRC2C	0	0.0133	1.171478706.T.A	0.9971
chr1.180905694.180905694	chr1	180905694	180905694	KIAA1614	0	0.0144	1.180905694.C.T	0.999
chr1.184672098.184672098	chr1	184672098	184672098	EDEM3	0	-0.0186	1.184672098.G.A	1
chr1.184702008.184863330	chr1	184702008	184863330	FAM129A	0	-0.0101	1.184702008.G.A/1.184863330.G.A	0.943/0.0479
chr1.185028360.185028360	chr1	185028360	185028360	RNF2	0	0.0103	1.185028360.T.TA	0.8876
chr1.201016296.201016296	chr1	201016296	201016296	CACNA1S	0	0.0186	1.201016296.G.A	1
chr1.201979455.201979455	chr1	201979455	201979455	ELF3	0	-0.0112	1.201979455.G.A	0.9683
chr1.201437832.201437832	chr1	201437832	201437832	PHLDA3	0	0.0089	1.201437832.C.T	0.9912
chr1.201802586.201907874	chr1	201802586	201907874	LMOD1	0	0.01	1.201884683.C.G/1.201907874.A.G/1.201847265.G.T/1.201877151.G.T/1.201874483.G.A/1.201895664.T.C/1.201846684.G.T/1.201846546.G.A/1.201871225.G.A/1.201845432.C.T/1.201854537.G.A/1.201868069.C.T/1.201902760.C.A/1.201823593.A.G/1.201827919.C.G/1.201856962.C.T/1.201812020.T.C/1.201802586.C.T	0.3532/0.1286/0.0651/0.0519/0.0422/0.0385/0.0315/0.0291/0.0288/0.0274/0.0242/0.0237/0.0215/0.0206/0.019/0.0158/0.0148/0.0147
chr1.202003987.202015940	chr1	202003987	202015940	ELF3	17672	-0.0137	1.202012252.C.T/1.202015940.A.G/1.202004254.A.ATGGTCACATACCTAAGTATGTG/1.202008917.T.C/1.202003987.A.C	0.4882/0.1479/0.1411/0.1177/0.0678
chr1.205537858.205544671	chr1	205537858	205544671	MFSD4	0	0.0099	1.205537858.G.A/1.205538918.C.A/1.205544671.G.A/1.205541515.C.A	0.5862/0.2535/0.07/0.0618
chr1.207208335.207250300	chr1	207208335	207250300	PFKFB2	0	-0.0129	1.207220800.C.A/1.207240289.A.G/1.207239175.C.G/1.207250300.G.A/1.207221929.T.G/1.207219603.T.C/1.207240584.C.T/1.207239176.C.A/1.207235954.G.A/1.207240156.G.T/1.207208335.C.T/1.207220282.G.A/1.207234206.C.T/1.207211326.C.T/1.207233621.C.A/1.207225266.T.C/1.207227138.A.T/1.207224992.G.A	0.1817/0.1145/0.1128/0.0831/0.0635/0.0534/0.0416/0.041/0.0401/0.0353/0.0352/0.0335/0.0224/0.022/0.0207/0.0202/0.02/0.0162
chr1.211420319.211432029	chr1	211420319	211432029	RCOR3	0	-0.0118	1.211430728.C.T/1.211432029.G.A/1.211431105.A.C/1.211421512.G.A/1.211428784.G.C/1.211429592.A.C/1.211420933.T.G/1.211425658.T.G/1.211420319.T.C/1.211424128.T.C/1.211422750.C.A/1.211422482.AAAG.A	0.2166/0.1943/0.1438/0.0944/0.0714/0.0625/0.0419/0.0389/0.0366/0.0234/0.0221/0.0101
chr1.214744893.214744893	chr1	214744893	214744893	PTPN14	19101	-0.0133	1.214744893.T.C	1
chr1.221001142.221032881	chr1	221001142	221032881	"MARCH1"	13408	0.0146	1.221001142.A.C/1.221032881.C.A	0.8381/0.1619
chr1.228559994.228559994	chr1	228559994	228559994	OBSCN	0	-0.0086	1.228559994.C.T	0.9435
chr1.243430818.243501763	chr1	243430818	243501763	SDCCAG8	0	0.0129	1.243449881.G.A/1.243462417.G.T/1.243474536.A.C/1.243452864.G.A/1.243471192.A.G/1.243451405.A.C/1.243501763.C.A/1.243462367.G.A/1.243458922.A.G/1.243446994.T.C/1.243454014.G.A/1.243430818.C.T/1.243481431.A.G/1.243481556.C.G/1.243470453.T.C/1.243464416.A.G/1.243491353.C.T/1.243500664.A.T	0.1662/0.1612/0.0997/0.0938/0.0684/0.0456/0.0391/0.0333/0.0287/0.0249/0.0199/0.0193/0.0162/0.016/0.0156/0.0153/0.0129/0.0122
chr2.11527393.11533264	chr2	11527393	11533264	ROCK2	38938	-0.009	2.11530285.C.T/2.11530236.A.G/2.11532354.C.T/2.11527393.G.C/2.11531890.G.T/2.11531817.T.G/2.11532127.A.G/2.11531731.T.C/2.11533264.G.A/2.11531135.C.G/2.11530716.C.T	0.2053/0.1835/0.1192/0.0737/0.0584/0.0566/0.0548/0.0543/0.0511/0.0502/0.0431
chr2.15782471.15782471	chr2	15782471	15782471	DDX1	11236	0.0235	2.15782471.G.T	0.9819
chr2.15893373.15921973	chr2	15893373	15921973	AC008271.1	8911	-0.01	2.15899524.A.G/2.15899188.G.A/2.15901158.C.T/2.15893891.G.T/2.15894343.T.C/2.15893373.T.A/2.15906119.C.A/2.15909942.C.T/2.15909050.G.A/2.15916430.C.A/2.15896920.T.A/2.15907139.G.C/2.15921973.T.C/2.15907687.C.T	0.2715/0.27/0.0973/0.0645/0.0524/0.0452/0.0249/0.0211/0.0208/0.018/0.0161/0.0154/0.0154/0.0147
chr2.15799651.15807637	chr2	15799651	15807637	AC008271.1	23269	-0.0099	2.15800757.G.C/2.15800643.T.C/2.15807239.A.G/2.15799651.T.G/2.15806161.T.C/2.15807637.A.C	0.3133/0.2268/0.1493/0.1452/0.0816/0.0525
chr2.18676203.18684321	chr2	18676203	18684321	RDH14	51668	-0.0171	2.18676276.A.G/2.18676265.G.A/2.18676430.C.T/2.18676203.G.A/2.18684321.C.T/2.18676750.T.C/2.18680400.T.G/2.18679968.C.T/2.18680181.T.C/2.18677687.T.C/2.18682584.A.G/2.18677655.G.A/2.18679907.G.C/2.18680881.G.A/2.18679688.C.A/2.18678573.G.A/2.18681597.A.G/2.18680855.C.G/2.18678875.G.T	0.2088/0.1895/0.1881/0.0589/0.0407/0.0317/0.0293/0.0275/0.0218/0.0187/0.0181/0.018/0.0169/0.0152/0.0147/0.0128/0.0127/0.0125/0.0111
chr2.20081742.20187657	chr2	20081742	20187657	WDR35	0	-0.01	2.20081742.A.G/2.20131079.T.C/2.20187657.A.C/2.20173255.A.C/2.20095690.T.C/2.20124434.G.C/2.20081875.G.T/2.20086966.A.T/2.20163133.A.AT/2.20086610.T.C/2.20083366.C.T/2.20140157.C.T/2.20093890.T.C/2.20109428.C.T/2.20092031.T.C/2.20087809.A.G	0.2335/0.1447/0.1407/0.0443/0.0361/0.0358/0.0283/0.0242/0.0233/0.0221/0.0207/0.0152/0.0145/0.0114/0.0111/0.0105
chr2.27730940.27730940	chr2	27730940	27730940	GCKR	0	-0.0301	2.27730940.T.C	0.9999
chr2.31133939.31140172	chr2	31133939	31140172	GALNT14	0	0.0084	2.31135184.G.T/2.31134106.T.A/2.31138791.A.G/2.31136036.T.TG/2.31140164.A.G/2.31133939.G.C/2.31139777.T.C/2.31139497.G.A/2.31140172.G.T	0.4785/0.1128/0.0744/0.0728/0.0616/0.0433/0.0381/0.0363/0.0296
chr2.40676321.40715728	chr2	40676321	40715728	SLC8A1	0	-0.0117	2.40715728.C.G/2.40680149.T.G/2.40676321.C.CA	0.8029/0.1428/0.0253
chr2.43451957.43451957	chr2	43451957	43451957	ZFP36L2	0	-0.0203	2.43451957.G.A	0.9616
chr2.43421461.43439332	chr2	43421461	43439332	THADA	0	0.0145	2.43428755.C.G/2.43422459.T.A/2.43423179.T.C/2.43422557.G.A/2.43426617.C.T/2.43428651.T.C/2.43421461.T.C/2.43439332.T.C/2.43423895.C.T/2.43423870.G.A	0.155/0.1516/0.1491/0.129/0.1124/0.0873/0.0752/0.0437/0.0315/0.0252
chr2.43865422.43865422	chr2	43865422	43865422	PLEKHH2	0	0.0116	2.43865422.A.T	0.9999
chr2.46528614.46541176	chr2	46528614	46541176	EPAS1	0	0.0093	2.46528695.A.AAG/2.46534220.T.C/2.46528614.G.A/2.46529302.G.C/2.46537056.C.T/2.46528961.T.A/2.46534338.A.G/2.46541176.T.C	0.4586/0.1768/0.1218/0.0805/0.0359/0.0343/0.0155/0.0152
chr2.54863352.54889390	chr2	54863352	54889390	SPTBN1	0	-0.0168	2.54871277.T.A/2.54870908.G.T/2.54863352.T.G/2.54868483.C.T/2.54878516.G.GT/2.54889390.C.T/2.54888533.T.C/2.54889136.G.A	0.4431/0.2498/0.1094/0.0469/0.0257/0.0125/0.0118/0.0106
chr2.54570557.54594875	chr2	54570557	54594875	C2orf73	0	0.0115	2.54587596.C.T/2.54588046.G.C/2.54594875.G.A/2.54574942.G.C/2.54572152.A.G/2.54571636.C.T/2.54577564.G.T/2.54574344.C.A/2.54570557.A.G/2.54582016.C.T/2.54573489.G.A/2.54576550.C.A/2.54591160.T.G/2.54571147.C.T/2.54573178.T.C/2.54573209.A.G	0.6163/0.0674/0.0548/0.0415/0.0185/0.0169/0.0159/0.015/0.0147/0.0146/0.0146/0.014/0.0139/0.0135/0.0109/0.0104
chr2.54773157.54845991	chr2	54773157	54845991	SPTBN1	0	0.0091	2.54845921.G.C/2.54785845.T.C/2.54814423.C.T/2.54812484.T.G/2.54831102.T.C/2.54793673.T.A/2.54845991.G.A/2.54773157.T.A/2.54845856.G.C/2.54805138.C.G/2.54807495.A.C/2.54816329.C.G/2.54809090.C.G/2.54845343.G.T/2.54787454.A.G/2.54796112.A.G	0.1373/0.1294/0.0843/0.0754/0.07/0.0598/0.0587/0.0551/0.0478/0.0466/0.0371/0.0356/0.0355/0.0332/0.0307/0.0226
chr2.54734249.54844911	chr2	54734249	54844911	SPTBN1	0	0.0102	2.54738392.C.G/2.54735700.A.G/2.54735637.A.G/2.54799221.TC.T/2.54844911.G.A/2.54741325.T.C/2.54735006.G.A/2.54740582.C.T/2.54840326.A.G/2.54792214.A.C/2.54823310.G.A/2.54734249.G.A/2.54734739.G.A/2.54754494.A.G/2.54817833.A.G/2.54840760.C.T	0.216/0.19/0.1749/0.0616/0.0472/0.0248/0.0229/0.0202/0.0139/0.0137/0.0134/0.0134/0.0115/0.0114/0.0109/0.0102
chr2.66668309.66680892	chr2	66668309	66680892	MEIS1	0	0.0099	2.66668309.A.G/2.66673862.A.C/2.66671858.C.A/2.66670976.C.A/2.66677531.G.C/2.66677881.G.T/2.66676367.G.C/2.66677816.G.C/2.66680892.G.A	0.4249/0.2799/0.1428/0.0319/0.0211/0.017/0.0166/0.0119/0.011
chr2.71163086.71163225	chr2	71163086	71163225	ATP6V1B1	0	0.01	2.71163086.T.C/2.71163225.C.T	0.8623/0.0973
chr2.73848933.73900900	chr2	73848933	73900900	NAT8	0	0.0341	2.73850820.C.G/2.73849170.C.G/2.73848933.C.T/2.73849861.C.T/2.73867862.G.C/2.73900900.T.C/2.73868328.A.G	0.327/0.1788/0.1639/0.1369/0.1032/0.0276/0.0106
chr2.74687550.74746322	chr2	74687550	74746322	DQX1	0	0.0084	2.74699778.C.A/2.74710491.C.T/2.74729481.T.C/2.74690378.C.T/2.74725178.G.A/2.74732415.T.G/2.74690039.G.A/2.74726760.C.T/2.74740961.C.T/2.74687550.T.C/2.74716140.A.G/2.74746322.A.T/2.74721055.A.G/2.74725804.C.T	0.2049/0.1587/0.1285/0.1061/0.076/0.0452/0.0388/0.0316/0.029/0.0231/0.0157/0.0132/0.0127/0.0119
chr2.101627925.101757128	chr2	101627925	101757128	TBC1D8	0	-0.0126	2.101661896.C.T/2.101662338.C.G/2.101662417.C.T/2.101730093.T.G/2.101627925.C.T/2.101729364.C.G/2.101757128.A.T/2.101680675.G.A/2.101740231.T.G/2.101734985.T.C/2.101740105.C.T	0.3949/0.1501/0.11/0.0382/0.0243/0.0175/0.0133/0.0125/0.0123/0.0112/0.0107
chr2.113967075.113975110	chr2	113967075	113975110	PAX8	0	0.0121	2.113967075.C.T/2.113969948.C.T/2.113967990.T.C/2.113973801.T.C/2.113970116.C.T/2.113975110.A.G	0.6919/0.0706/0.0675/0.0483/0.0435/0.0317
chr2.120848049.120848049	chr2	120848049	120848049	EPB41L5	0	-0.0149	2.120848049.C.T	0.9953
chr2.121306440.121306440	chr2	121306440	121306440	FLJ14816	82743	-0.0185	2.121306440.G.A	0.9723
chr2.121976214.122000745	chr2	121976214	122000745	TFCP2L1	0	0.0118	2.121985759.C.T/2.121991967.C.T/2.121988884.G.A/2.121995065.G.A/2.121988391.C.T/2.121983731.C.T/2.121995638.G.C/2.121993458.T.C/2.121991475.G.A/2.121976214.C.T/2.121989657.G.A/2.121977609.C.A/2.121997330.C.G/2.121979980.G.A/2.122000745.T.C/2.121979324.C.T/2.121998898.C.T	0.1711/0.0866/0.0782/0.0754/0.0742/0.0699/0.0663/0.0625/0.0517/0.041/0.0358/0.0283/0.0246/0.0225/0.0202/0.0184/0.015
chr2.121987735.122022894	chr2	121987735	122022894	TFCP2L1	0	0.0098	2.122013380.A.G/2.122003073.A.G/2.122004596.C.G/2.122001267.A.G/2.121987735.T.C/2.121989071.A.C/2.122022894.C.G/2.121988924.C.A/2.122007378.A.C/2.121988231.T.C	0.2842/0.2067/0.1883/0.0725/0.0614/0.042/0.0268/0.0236/0.0215/0.0193
chr2.137081149.137091866	chr2	137081149	137091866	CXCR4	205415	-0.0105	2.137085598.A.G/2.137083674.C.T/2.137084209.G.A/2.137088799.A.G/2.137088440.A.G/2.137089909.T.A/2.137081149.C.T/2.137086480.C.T/2.137091866.A.G/2.137081453.G.C/2.137091269.A.C/2.137088396.C.A/2.137087657.A.G	0.2566/0.123/0.0847/0.0698/0.0617/0.0587/0.0521/0.0478/0.0439/0.0414/0.0397/0.0373/0.0372
chr2.145653287.145764746	chr2	145653287	145764746	ZEB2	371141	-0.0095	2.145695907.G.A/2.145700572.CAT.C/2.145726621.A.G/2.145692649.C.CAT/2.145693921.C.T/2.145681570.G.A/2.145653287.A.T/2.145720139.A.G/2.145714354.A.C/2.145764746.G.T/2.145682219.C.T/2.145753166.G.T/2.145664860.C.CA/2.145684278.G.A/2.145678114.A.T/2.145658303.C.T	0.326/0.2292/0.0819/0.0366/0.0317/0.0273/0.019/0.0179/0.0152/0.0148/0.0126/0.0124/0.0121/0.012/0.0113/0.0108
chr2.170010985.170026596	chr2	170010985	170026596	LRP2	0	-0.0159	2.170010985.T.C/2.170012199.T.C/2.170011458.T.A/2.170026596.C.T	0.8452/0.0382/0.037/0.0313
chr2.170029657.170029657	chr2	170029657	170029657	LRP2	0	0.0167	2.170029657.C.T	1
chr2.170200452.170219283	chr2	170200452	170219283	LRP2	0	0.0127	2.170205123.C.T/2.170204773.T.C/2.170200452.A.T/2.170202833.T.G/2.170203104.T.C/2.170206062.T.A/2.170218249.C.T/2.170219283.A.C	0.3089/0.1659/0.1346/0.1214/0.1212/0.0437/0.0318/0.0308
chr2.170099111.170116530	chr2	170099111	170116530	LRP2	0	-0.0134	2.170115672.A.G/2.170116088.A.T/2.170104938.C.A/2.170116530.C.G/2.170100375.G.A/2.170114341.A.C/2.170099111.A.C/2.170114369.T.TA	0.3544/0.2597/0.1195/0.063/0.0563/0.0499/0.0429/0.0248
chr2.170196990.170216267	chr2	170196990	170216267	LRP2	0	-0.0091	2.170210277.G.C/2.170211377.G.A/2.170211551.C.A/2.170216267.C.T/2.170196990.T.C	0.2846/0.2676/0.2307/0.0951/0.0114
chr2.176984544.176993583	chr2	176984544	176993583	HOXD9	0	-0.0157	2.176993583.C.G/2.176984544.C.T	0.7663/0.2335
chr2.176974104.176974104	chr2	176974104	176974104	HOXD10	0	-0.0192	2.176974104.G.T	1
chr2.176987220.177036754	chr2	176987220	177036754	HOXD4	0	0.0102	2.176991924.G.C/2.176991870.C.T/2.176992443.T.C/2.176999012.A.G/2.176998845.C.G/2.176990539.G.C/2.177000391.G.A/2.176989023.C.T/2.176996023.C.T/2.177001056.A.G/2.176987220.G.T/2.177036754.T.C/2.177018726.T.C	0.3318/0.1355/0.0987/0.091/0.0546/0.0456/0.0446/0.0403/0.0374/0.0143/0.0131/0.0121/0.011
chr2.177338441.177354868	chr2	177338441	177354868	MTX2	135689	-0.0104	2.177351938.G.T/2.177351225.G.A/2.177338441.A.G/2.177348909.C.T/2.177354868.T.C	0.8443/0.0454/0.0277/0.0243/0.0198
chr2.176990539.177043226	chr2	176990539	177043226	HOXD4	0	0.01	2.177036754.T.C/2.177018726.T.C/2.177039197.G.A/2.177043205.T.C/2.177022158.C.G/2.177037831.C.G/2.177037311.A.G/2.177042633.A.C/2.177043226.T.G/2.177031099.A.G/2.177039578.G.T/2.177023920.A.G/2.177023922.G.C/2.176990539.G.C/2.177026698.G.T/2.177024261.C.T	0.1563/0.1447/0.1194/0.0972/0.0889/0.0756/0.0484/0.0448/0.0393/0.029/0.0258/0.0242/0.0242/0.0136/0.012/0.0117
chr2.177399857.177417471	chr2	177399857	177417471	MTX2	197105	-0.0103	2.177399857.C.T/2.177399872.A.AG/2.177417471.A.G/2.177407821.T.C/2.177407850.C.A/2.177409147.G.T	0.5605/0.2709/0.0494/0.0281/0.0244/0.0214
chr2.178121005.178146362	chr2	178121005	178146362	NFE2L2	0	0.0191	2.178125142.A.G/2.178121005.C.T/2.178122727.G.A/2.178125528.A.G/2.178127040.A.C/2.178136077.C.T/2.178144813.T.G/2.178128693.A.C/2.178146362.C.G	0.2974/0.1742/0.1074/0.1012/0.0798/0.0758/0.0642/0.0431/0.0345
chr2.179672711.179681330	chr2	179672711	179681330	TTN	0	-0.0111	2.179672711.T.C/2.179673364.C.T/2.179681330.T.C	0.6712/0.1882/0.1138
chr2.211540507.211540507	chr2	211540507	211540507	CPS1	0	-0.0365	2.211540507.C.A	1
chr2.211426974.211426974	chr2	211426974	211426974	CPS1	0	0.0117	2.211426974.A.G	0.9958
chr2.213841096.214012225	chr2	213841096	214012225	IKZF2	0	-0.0103	2.214012225.C.T/2.213841096.T.C	0.7668/0.2317
chr2.217665368.217682779	chr2	217665368	217682779	TNP1	41402	-0.0219	2.217665788.T.C/2.217665368.C.T/2.217674006.A.ACACACT/2.217682779.C.A/2.217669595.C.T/2.217671349.G.A/2.217666174.A.C/2.217674989.G.T/2.217668981.G.A	0.3519/0.1956/0.0986/0.0768/0.0647/0.063/0.0593/0.0294/0.0265
chr2.217956809.217976591	chr2	217956809	217976591	DIRC3	172151	0.0109	2.217971021.G.T/2.217973666.CG.C/2.217963545.T.C/2.217975942.G.T/2.217956810.T.C/2.217956809.A.AC/2.217963677.A.G/2.217965964.G.T/2.217976591.T.C	0.2227/0.1596/0.1328/0.1188/0.1101/0.0908/0.0697/0.0412/0.0261
chr2.220354108.220358198	chr2	220354108	220358198	SPEG	0	0.021	2.220355529.A.G/2.220354108.A.G/2.220356449.G.C/2.220357594.C.A/2.220358198.C.T	0.4007/0.2561/0.1678/0.1008/0.0339
chr2.220314379.220360017	chr2	220314379	220360017	SPEG	0	-0.0089	2.220333321.G.A/2.220360017.G.T/2.220314379.C.T	0.9119/0.0301/0.026
chr2.227292655.227292655	chr2	227292655	227292655	IRS1	303377	-0.013	2.227292655.CA.C	0.9998
chr2.227488439.227534511	chr2	227488439	227534511	IRS1	61522	-0.01	2.227488439.T.C/2.227534511.C.T	0.7998/0.1773
chr3.12219277.12322168	chr3	12219277	12322168	PPARG	6699	0.01	3.12272683.G.A/3.12229015.A.G/3.12299313.A.G/3.12219277.C.A/3.12295053.GTTTGT.G/3.12288569.A.C/3.12301166.A.G/3.12297943.C.T/3.12297922.T.G/3.12293966.A.G/3.12229515.TTC.T/3.12322168.G.C/3.12277612.C.T	0.6196/0.0478/0.0244/0.0193/0.0186/0.0168/0.0167/0.0156/0.0155/0.0127/0.0114/0.0111/0.0101
chr3.15686693.15719049	chr3	15686693	15719049	ANKRD28	0	-0.0083	3.15686693.G.C/3.15719049.T.C	0.6292/0.2901
chr3.19978780.20073193	chr3	19978780	20073193	PP2D1	0	-0.0106	3.20073193.T.A/3.20023859.G.A/3.19992812.C.A/3.19998856.C.G/3.19978780.C.T	0.3984/0.2766/0.1364/0.1256/0.034
chr3.25357637.25424929	chr3	25357637	25424929	RARB	0	0.013	3.25424929.T.C/3.25418758.T.C/3.25399781.T.C/3.25363081.A.G/3.25359417.A.ATT/3.25359615.C.T/3.25359488.T.C/3.25358511.T.G/3.25360766.A.G/3.25357638.T.G/3.25358403.C.T/3.25357637.A.C/3.25404023.T.C/3.25360230.C.T/3.25362959.A.G	0.6279/0.034/0.0314/0.0258/0.019/0.0181/0.0169/0.0164/0.0156/0.0146/0.0131/0.013/0.0124/0.0115/0.0111
chr3.30747817.30768667	chr3	30747817	30768667	GADL1	0	0.0094	3.30768667.T.TTTCCCAAATTTG/3.30750404.A.C/3.30758956.C.T/3.30749965.A.G/3.30753573.A.G/3.30749665.A.G/3.30747817.A.G	0.2983/0.2018/0.1511/0.1227/0.0702/0.0538/0.039
chr3.39195260.39197731	chr3	39195260	39197731	CSRNP1	0	0.0098	3.39197731.A.G/3.39196452.A.G/3.39196552.A.G/3.39195260.G.C	0.4208/0.2873/0.1813/0.0711
chr3.48229366.48609041	chr3	48229366	48609041	COL7A1	0	-0.0107	3.48601774.A.G/3.48229366.C.A/3.48357600.G.A/3.48609041.C.A	0.761/0.1537/0.0346/0.0146
chr3.50272649.50352458	chr3	50272649	50352458	HYAL1	0	0.0095	3.50329826.A.G/3.50272649.C.CT/3.50352458.T.G	0.7929/0.0942/0.0709
chr3.63841228.64008510	chr3	63841228	64008510	PSMD6	0	-0.0113	3.63967900.A.G/3.63850660.C.G/3.63896543.T.C/3.63970192.C.G/3.63849043.C.A/3.63896266.A.T/3.63892725.G.C/3.63968469.CGTT.C/3.63841228.C.T/3.64008510.T.C/3.63866286.A.G/3.63846672.G.A	0.5619/0.0403/0.0347/0.0281/0.0268/0.0234/0.0192/0.0147/0.0136/0.0136/0.0131/0.011
chr3.69792011.69846108	chr3	69792011	69846108	MITF	0	0.0111	3.69797326.C.A/3.69797413.G.A/3.69792011.G.A/3.69845572.C.G/3.69845553.A.T/3.69846108.G.T/3.69845196.A.G	0.4066/0.1752/0.1296/0.0251/0.0198/0.0124/0.01
chr3.69137219.69154343	chr3	69137219	69154343	ARL6IP5	0	-0.0092	3.69145632.T.C/3.69145884.A.G/3.69154343.C.G/3.69137219.C.T/3.69150369.T.C/3.69153854.G.T/3.69144852.G.A/3.69137539.T.C/3.69147030.G.A/3.69148471.G.A/3.69150630.C.T/3.69147519.C.A/3.69142164.C.T/3.69144755.C.T/3.69141767.C.T/3.69152593.C.G	0.2747/0.2712/0.0793/0.0558/0.0393/0.0384/0.0275/0.0273/0.0233/0.0207/0.018/0.0175/0.013/0.0126/0.0123/0.0105
chr3.70014091.70014091	chr3	70014091	70014091	MITF	0	-0.0089	3.70014091.G.A	0.9909
chr3.125901902.125910381	chr3	125901902	125910381	ALDH1L1	0	-0.0148	3.125904165.A.G/3.125904263.G.A/3.125901902.G.C/3.125902417.G.A/3.125905080.A.T/3.125906179.G.A/3.125906237.T.C/3.125904688.G.A/3.125907392.C.A/3.125910381.C.T	0.2323/0.2264/0.1399/0.0782/0.0726/0.0525/0.0511/0.0422/0.0386/0.0201
chr3.125847366.125871450	chr3	125847366	125871450	ALDH1L1	0	0.0097	3.125854409.T.C/3.125865766.C.A/3.125856695.C.A/3.125855599.G.T/3.125862264.C.T/3.125861674.C.T/3.125871119.C.T/3.125855975.C.A/3.125871450.G.A/3.125854968.C.T/3.125847366.C.T/3.125855160.C.T/3.125858286.C.A/3.125858164.C.T/3.125863634.C.G/3.125857342.A.C/3.125857691.T.C/3.125857556.G.A/3.125860654.T.C/3.125858428.C.T/3.125857842.T.C/3.125864634.C.T/3.125864514.A.G/3.125850869.A.G/3.125858971.T.C…	0.3554/0.1189/0.0281/0.0255/0.0229/0.0214/0.0212/0.0209/0.0193/0.0172/0.017/0.0147/0.0144/0.0141/0.014/0.0138/0.0138/0.0138/0.0135/0.0134/0.0132/0.0126/0.0117/0.0114/0.0111/0.011/0.011/0.011/0.0109/0.0109/0.0109/0.0109/0.0109/0.0108
chr3.129706641.129716906	chr3	129706641	129716906	TRH	9861	0.0096	3.129711802.T.C/3.129716453.G.A/3.129709352.T.C/3.129706641.C.A/3.129713484.A.C/3.129708194.A.T/3.129716906.T.TTCCTTCC	0.2091/0.186/0.1592/0.1226/0.1183/0.1141/0.0717
chr3.132181820.132235344	chr3	132181820	132235344	DNAJC13	0	0.011	3.132235344.A.T/3.132188163.A.G/3.132183991.G.A/3.132181820.G.T	0.3799/0.2553/0.1791/0.1631
chr3.132424172.132443661	chr3	132424172	132443661	NPHP3	0	0.0095	3.132435871.A.G/3.132442191.G.A/3.132441807.G.A/3.132441781.A.G/3.132424172.C.G/3.132438099.C.T/3.132433415.T.A/3.132435532.C.T/3.132438719.T.C/3.132437390.C.T/3.132436967.A.G/3.132432857.T.C/3.132436314.T.A/3.132436313.C.T/3.132443661.G.A/3.132431713.C.T	0.2632/0.0991/0.0925/0.0866/0.0838/0.0497/0.0388/0.0336/0.0332/0.0321/0.0265/0.0225/0.0216/0.0216/0.0191/0.018
chr3.134369420.134385789	chr3	134369420	134385789	KY	0	0.0134	3.134369420.G.A/3.134372486.T.G/3.134369716.C.A/3.134370585.T.A/3.134385789.A.G	0.6576/0.2152/0.0434/0.0197/0.0153
chr3.138052754.138124114	chr3	138052754	138124114	MRAS	0	0.0084	3.138121198.C.T/3.138117985.C.T/3.138121920.A.T/3.138122477.C.T/3.138070901.C.T/3.138122122.C.T/3.138121509.A.G/3.138117564.A.G/3.138114291.C.G/3.138124114.T.G/3.138119952.T.C/3.138087467.A.C/3.138111751.C.T/3.138088064.G.C/3.138052754.C.T/3.138092889.C.T/3.138096097.A.C/3.138104635.G.A	0.23/0.0919/0.0916/0.0758/0.0651/0.062/0.0543/0.0397/0.0379/0.0277/0.0274/0.0266/0.0264/0.0256/0.0161/0.0152/0.0146/0.0138
chr3.141683097.141722208	chr3	141683097	141722208	TFDP2	0	0.0201	3.141717736.C.G/3.141708804.T.C/3.141697872.C.T/3.141690353.C.T/3.141694854.T.C/3.141719380.C.T/3.141683097.T.C/3.141722208.A.G	0.2795/0.1551/0.1508/0.1071/0.0929/0.0866/0.0391/0.0355
chr3.141796239.141859885	chr3	141796239	141859885	TFDP2	0	-0.0127	3.141796239.C.T/3.141834451.C.T/3.141859885.C.T/3.141813349.G.A	0.343/0.2948/0.2011/0.1242
chr3.141106955.141152220	chr3	141106955	141152220	ZBTB38	0	-0.0089	3.141123638.A.T/3.141145402.T.C/3.141127710.C.G/3.141148698.C.A/3.141126825.A.T/3.141106955.A.T/3.141145315.A.G/3.141138833.A.G/3.141143430.G.A/3.141136727.A.C/3.141148231.T.C/3.141152220.C.G/3.141142391.C.G/3.141135126.T.C/3.141148143.G.A/3.141148930.A.T	0.2619/0.1383/0.0824/0.0796/0.0772/0.0594/0.0313/0.0224/0.0214/0.0179/0.017/0.0169/0.0166/0.0155/0.0145/0.0102
chr3.141903905.141918699	chr3	141903905	141918699	GK5	0	-0.0099	3.141913571.C.G/3.141913566.T.C/3.141903905.C.A/3.141903987.A.G/3.141904977.G.A/3.141905630.A.G/3.141904474.C.T/3.141911431.T.C/3.141911600.T.C/3.141909481.A.C/3.141918699.A.T	0.1397/0.1244/0.1231/0.094/0.0793/0.0776/0.0732/0.0644/0.0637/0.0582/0.0501
chr3.184020542.184020542	chr3	184020542	184020542	PSMD2	0	0.0091	3.184020542.G.T	0.971
chr3.185798025.185824004	chr3	185798025	185824004	DGKG	0	-0.0125	3.185812169.C.G/3.185822353.T.G/3.185798025.C.T/3.185824004.T.C/3.185820283.A.G/3.185818559.G.A/3.185812634.G.A/3.185814642.G.A/3.185804583.A.C/3.185818882.A.G/3.185803532.C.T/3.185810481.C.G/3.185802628.A.C	0.1623/0.1274/0.12/0.0784/0.073/0.0594/0.0592/0.0546/0.0504/0.05/0.0466/0.0442/0.039
chr3.186433574.186453065	chr3	186433574	186453065	KNG1	0	-0.0167	3.186435370.G.A/3.186435077.A.G/3.186436503.T.A/3.186434262.T.C/3.186434405.G.T/3.186434491.T.C/3.186434819.T.C/3.186436217.G.C/3.186436398.A.G/3.186436306.G.A/3.186436604.T.C/3.186434188.C.T/3.186436918.C.T/3.186434108.G.A/3.186433932.T.G/3.186433822.C.T/3.186453065.A.C/3.186452885.A.G/3.186435583.T.C/3.186433574.A.T/3.186452415.T.G	0.2067/0.0839/0.0706/0.053/0.053/0.0506/0.0481/0.0469/0.0464/0.0427/0.0371/0.0326/0.0315/0.0296/0.025/0.0248/0.0141/0.0125/0.0108/0.0106/0.0102
chr3.187635437.187671949	chr3	187635437	187671949	BCL6	171923	0.0108	3.187669234.C.A/3.187639162.A.T/3.187660636.T.A/3.187636867.A.T/3.187636678.C.A/3.187671949.A.G/3.187652612.T.C/3.187652146.C.T/3.187646250.G.T/3.187644695.C.T/3.187635554.T.G/3.187654782.C.A/3.187635437.C.G/3.187667058.A.G/3.187655581.A.G/3.187655626.A.G	0.5486/0.1236/0.0362/0.0296/0.0212/0.0171/0.0163/0.013/0.0122/0.0118/0.0114/0.0111/0.011/0.0106/0.0105/0.0103
chr3.193810750.193811458	chr3	193810750	193811458	HES1	42476	-0.0141	3.193811168.A.G/3.193810750.C.T/3.193811162.T.C/3.193811458.T.G	0.4733/0.4183/0.0505/0.0437
chr3.195623905.195639157	chr3	195623905	195639157	TNK2	0	-0.0114	3.195635432.G.A/3.195634993.C.T/3.195624393.G.A/3.195623905.A.C/3.195639157.G.T	0.367/0.2617/0.1926/0.1271/0.0297
chr4.5767567.5767567	chr4	5767567	5767567	CRMP1	0	0.0123	4.5767567.G.C	0.995
chr4.10090930.10115523	chr4	10090930	10115523	WDR1	0	-0.0113	4.10107439.C.T/4.10112862.T.C/4.10112448.A.T/4.10115523.A.G/4.10090930.C.A/4.10115065.T.C	0.3408/0.2785/0.1731/0.0674/0.0587/0.0452
chr4.23727789.23747377	chr4	23727789	23747377	PPARGC1A	9287	0.0107	4.23743450.T.C/4.23743838.G.A/4.23737865.A.G/4.23736523.A.G/4.23746420.C.T/4.23747377.A.G/4.23727789.C.T/4.23741583.G.A/4.23743962.T.C	0.2093/0.1639/0.1298/0.1026/0.0853/0.0753/0.0734/0.0713/0.0514
chr4.23806976.23822328	chr4	23806976	23822328	PPARGC1A	0	0.0094	4.23810178.C.T/4.23810189.C.T/4.23818884.C.T/4.23806976.A.C/4.23818820.G.A/4.23813180.C.T/4.23821523.C.T/4.23821609.G.A/4.23813109.T.C/4.23818077.C.T/4.23822328.G.A	0.4494/0.1408/0.0793/0.0679/0.0463/0.0454/0.0302/0.028/0.0259/0.0195/0.0179
chr4.24801834.24801834	chr4	24801834	24801834	SOD3	0	-0.0112	4.24801834.C.G	1
chr4.26862754.27033741	chr4	26862754	27033741	STIM2	0	-0.0092	4.26992176.G.C/4.26862782.C.G/4.26992428.G.A/4.26921467.G.T/4.26934884.C.T/4.26922710.C.G/4.26983753.C.T/4.26862754.C.T/4.26894656.A.G/4.26880639.T.C/4.26866972.T.C/4.26947891.A.T/4.26948027.G.A/4.26970376.T.C/4.26930558.C.T/4.26892799.G.C/4.27033427.C.T/4.27033741.C.T/4.26914837.A.G	0.1477/0.1284/0.116/0.0712/0.0625/0.0609/0.0608/0.0534/0.0383/0.026/0.0256/0.024/0.0226/0.0214/0.0184/0.0129/0.0118/0.0117/0.0113
chr4.40420437.40421568	chr4	40420437	40421568	RBM47	3704	-0.0115	4.40420708.G.A/4.40420581.C.CA/4.40420752.A.G/4.40421139.C.T/4.40421327.G.A/4.40420437.C.T/4.40421568.C.T	0.225/0.1724/0.1566/0.1521/0.1121/0.0846/0.0573
chr4.40428091.40428091	chr4	40428091	40428091	RBM47	0	-0.0097	4.40428091.C.T	0.9992
chr4.42359210.42372829	chr4	42359210	42372829	SHISA3	27027	0.0091	4.42362132.T.G/4.42361932.C.T/4.42365466.G.C/4.42359210.A.G/4.42372312.G.T/4.42372829.G.A/4.42372512.C.T	0.3761/0.2539/0.1637/0.0845/0.0346/0.0144/0.0141
chr4.74274303.74447930	chr4	74274303	74447930	RASSF6	0	-0.0093	4.74447930.T.C/4.74274303.C.T	0.916/0.036
chr4.74442349.74486834	chr4	74442349	74486834	RASSF6	0	-0.0088	4.74442349.G.C/4.74486834.A.G	0.8261/0.1676
chr4.77394018.77410318	chr4	77394018	77410318	SHROOM3	0	-0.0403	4.77410318.C.A/4.77394095.C.T/4.77394018.T.C/4.77401452.C.T	0.3191/0.2757/0.2621/0.1038
chr4.77370557.77379189	chr4	77370557	77379189	SHROOM3	0	0.0144	4.77379189.G.A/4.77370557.A.G/4.77376813.A.G	0.9088/0.0289/0.01
chr4.81164723.81184341	chr4	81164723	81184341	FGF5	3412	0.0127	4.81164723.C.T/4.81184341.A.T/4.81167309.C.T/4.81182554.T.C/4.81174592.G.A/4.81169912.G.T/4.81181072.A.T	0.2948/0.2406/0.1287/0.0938/0.0923/0.0629/0.0443
chr4.95493246.95505592	chr4	95493246	95505592	PDLIM5	0	-0.0086	4.95496882.C.T/4.95505592.A.T/4.95501719.G.T/4.95495908.A.G/4.95501167.G.A/4.95501166.T.C/4.95493721.A.G/4.95493246.A.G/4.95495573.C.T	0.812/0.0188/0.0152/0.0143/0.0136/0.012/0.012/0.0119/0.0107
chr4.103643128.103761862	chr4	103643128	103761862	UBE2D3	0	0.0102	4.103656377.A.G/4.103668344.T.G/4.103643128.G.A/4.103666965.C.T/4.103761862.G.A/4.103736345.T.A/4.103654439.A.G/4.103759002.G.C/4.103647335.A.G/4.103761608.G.T/4.103748943.G.A/4.103647047.C.T/4.103748224.G.A	0.3584/0.1498/0.1358/0.0826/0.0399/0.0207/0.0193/0.0151/0.0145/0.0141/0.0141/0.0127/0.01
chr4.106071064.106088051	chr4	106071064	106088051	TET2	0	0.0125	4.106071064.A.G/4.106083776.C.T/4.106076749.A.G/4.106088051.T.A/4.106087217.T.C/4.106081636.T.C	0.3401/0.2699/0.184/0.0758/0.057/0.0373
chr4.106819053.106819053	chr4	106819053	106819053	NPNT	0	-0.0091	4.106819053.G.A	0.9807
chr4.106048291.106058185	chr4	106048291	106058185	TET2	8847	0.0095	4.106048291.T.C/4.106055150.A.G/4.106058185.C.CT	0.7073/0.1618/0.0901
chr4.144355290.144355290	chr4	144355290	144355290	GAB1	0	0.0096	4.144355290.G.C	0.9555
chr4.148979174.148988399	chr4	148979174	148988399	ARHGAP10	0	0.0098	4.148979174.G.T/4.148982278.C.T/4.148982559.G.A/4.148981178.C.CGA/4.148980174.C.T/4.148980672.A.AT/4.148979700.T.C/4.148981406.G.A/4.148988399.C.G/4.148981496.G.C	0.3444/0.1449/0.1127/0.0748/0.0742/0.0711/0.0534/0.0523/0.0189/0.013
chr4.165118446.165118446	chr4	165118446	165118446	"MARCH1"	0	-0.0096	4.165118446.A.G	0.9957
chr5.1212453.1212453	chr5	1212453	1212453	SLC6A19	0	0.0145	5.1212453.G.A	0.9994
chr5.676962.676962	chr5	676962	676962	TPPP	0	0.0115	5.676962.A.G	0.9791
chr5.1183560.1194030	chr5	1183560	1194030	SLC6A19	7680	-0.0111	5.1193927.G.C/5.1194030.G.A/5.1183560.C.T	0.5366/0.248/0.2083
chr5.494861.503369	chr5	494861	503369	SLC9A3	0	-0.0099	5.498235.A.G/5.498182.T.C/5.497624.G.A/5.497341.G.T/5.500493.C.T/5.496484.A.G/5.500858.A.G/5.503369.C.T/5.495118.A.G/5.498430.G.A/5.498026.C.T/5.498030.C.T/5.498035.C.T/5.494861.C.T	0.3179/0.2229/0.0601/0.0446/0.0424/0.0416/0.0411/0.0374/0.0203/0.0177/0.0157/0.0155/0.0149/0.014
chr5.34500013.34507508	chr5	34500013	34507508	RAI14	148834	-0.0135	5.34504277.G.A/5.34504668.C.G/5.34503546.T.G/5.34503352.C.T/5.34504382.G.A/5.34500013.T.A/5.34506843.G.A/5.34506176.G.A/5.34505538.C.A/5.34507508.T.G/5.34507460.A.G	0.2218/0.1629/0.1122/0.1115/0.1034/0.0827/0.0439/0.0418/0.0358/0.0216/0.0216
chr5.34700704.34728722	chr5	34700704	34728722	RAI14	0	0.0104	5.34716596.A.C/5.34717473.T.C/5.34714878.C.A/5.34726933.G.C/5.34700704.A.G/5.34719453.T.C/5.34719262.T.TGG/5.34719787.G.A/5.34728722.T.C/5.34706321.C.T/5.34720833.A.T/5.34711257.A.C/5.34711823.C.T/5.34726063.T.G/5.34707289.T.C	0.1388/0.1041/0.099/0.0951/0.0877/0.073/0.0683/0.063/0.054/0.0488/0.0342/0.0282/0.0243/0.019/0.0149
chr5.39384888.39404526	chr5	39384888	39404526	DAB2	0	-0.0291	5.39401384.G.T/5.39400305.C.T/5.39404526.AT.A/5.39394851.GGCATTATT.G/5.39393733.G.A/5.39384888.A.C	0.5617/0.2394/0.0579/0.0452/0.0423/0.0153
chr5.39428975.39437129	chr5	39428975	39437129	DAB2	0	0.019	5.39435224.T.C/5.39432927.T.C/5.39434021.C.T/5.39429922.C.G/5.39436829.C.T/5.39432841.A.G/5.39433418.CTGTT.C/5.39437129.G.C/5.39432484.C.T/5.39428975.T.C/5.39429516.C.G/5.39435174.C.T	0.1866/0.1701/0.1312/0.0984/0.0923/0.0737/0.0564/0.0422/0.036/0.035/0.0228/0.0193
chr5.39376988.39376988	chr5	39376988	39376988	DAB2	0	0.0082	5.39376988.C.T	0.9399
chr5.52765331.52901945	chr5	52765331	52901945	NDUFS4	0	-0.0097	5.52812128.GTC.G/5.52815251.T.C/5.52825245.T.C/5.52814558.T.C/5.52820572.T.C/5.52817901.C.G/5.52819735.C.T/5.52901945.C.A/5.52765331.C.A	0.3214/0.2507/0.1632/0.0344/0.0339/0.0333/0.0327/0.0221/0.0145
chr5.53295546.53310139	chr5	53295546	53310139	ARL15	0	0.0193	5.53304991.C.T/5.53308819.G.A/5.53310139.C.G/5.53295546.C.T	0.6696/0.1385/0.0971/0.0533
chr5.53271420.53276301	chr5	53271420	53276301	ARL15	0	0.0168	5.53272664.G.A/5.53271420.G.A/5.53275956.C.CA/5.53276301.G.A/5.53274467.G.A	0.5944/0.2155/0.0781/0.058/0.054
chr5.53321126.53372126	chr5	53321126	53372126	ARL15	0	-0.0106	5.53339587.A.G/5.53372126.C.T/5.53345795.G.A/5.53351149.A.G/5.53350758.C.A/5.53350576.C.T/5.53326381.C.T/5.53327872.T.C/5.53321126.A.C/5.53324930.T.C/5.53358299.C.T/5.53323912.G.A	0.154/0.1407/0.1272/0.1077/0.0989/0.0948/0.0684/0.0643/0.0349/0.0306/0.0116/0.0113
chr5.67741066.67745189	chr5	67741066	67745189	PIK3R1	143418	-0.0212	5.67743035.C.T/5.67741066.T.C/5.67743590.T.C/5.67742038.G.A/5.67741150.C.A/5.67745048.G.A/5.67745189.C.G/5.67741321.G.C/5.67741508.C.T	0.4031/0.1155/0.0968/0.0678/0.0676/0.0643/0.054/0.0467/0.0384
chr5.67673635.67691880	chr5	67673635	67691880	PIK3R1	75987	0.0102	5.67691880.G.A/5.67676904.T.A/5.67688167.C.A/5.67681425.G.A/5.67678506.A.G/5.67676801.G.GA/5.67676390.C.T/5.67681771.T.TAA/5.67673635.A.G	0.3722/0.0967/0.0948/0.0918/0.0826/0.0746/0.0649/0.0595/0.0418
chr5.68036771.68045758	chr5	68036771	68045758	SLC30A5	343715	0.016	5.68042596.C.G/5.68042450.C.T/5.68043900.C.T/5.68041502.G.C/5.68043894.A.G/5.68042835.A.G/5.68042953.G.A/5.68036771.G.T/5.68042186.A.G/5.68043015.G.A/5.68043197.T.C/5.68038825.G.C/5.68039348.G.A/5.68044014.T.G/5.68045622.G.T/5.68044065.AAAC.A/5.68045758.A.G/5.68044601.T.C/5.68044854.T.G/5.68045466.G.T	0.1409/0.0964/0.0812/0.0729/0.0636/0.0552/0.0552/0.053/0.0472/0.0438/0.0406/0.0366/0.0351/0.0304/0.0187/0.0186/0.0174/0.0166/0.0165/0.0163
chr5.78310754.78328217	chr5	78310754	78328217	DMGDH	0	-0.0104	5.78326750.G.C/5.78324352.A.G/5.78324767.C.A/5.78327621.A.T/5.78326213.A.G/5.78324482.T.C/5.78328217.G.C/5.78310754.T.C/5.78310877.G.C/5.78325519.A.C/5.78317413.C.T/5.78316188.T.G/5.78310914.C.G/5.78327759.C.A/5.78326452.A.G/5.78325380.T.A/5.78324799.C.A/5.78322671.A.G/5.78322650.A.G/5.78311315.T.C/5.78316476.C.T/5.78323482.G.C/5.78313516.C.G	0.3719/0.1798/0.0302/0.0227/0.0206/0.0204/0.0183/0.0164/0.016/0.0155/0.0146/0.0138/0.0136/0.0132/0.0127/0.0118/0.0117/0.0113/0.0113/0.0111/0.0109/0.0103/0.0101
chr5.90205537.90225486	chr5	90205537	90225486	GPR98	0	-0.0111	5.90225416.A.C/5.90213250.T.C/5.90225486.G.A/5.90206114.T.A/5.90205537.G.C/5.90211505.C.T/5.90217889.T.C/5.90223241.A.G/5.90223854.C.T/5.90220180.G.C/5.90220256.G.A/5.90223236.G.C/5.90210518.G.C/5.90220858.G.A/5.90220859.G.C/5.90217927.C.A	0.1466/0.1386/0.1296/0.123/0.1024/0.0482/0.0351/0.0314/0.0286/0.0279/0.0279/0.0251/0.0239/0.0238/0.0238/0.0232
chr5.90515524.90622294	chr5	90515524	90622294	ARRDC3	42247	0.0094	5.90609868.T.G/5.90609736.A.G/5.90609009.T.C/5.90609178.C.T/5.90612558.C.G/5.90515524.C.G/5.90619868.T.C/5.90616503.A.G/5.90616224.T.C/5.90619915.A.T/5.90621069.G.T/5.90616247.T.C/5.90622294.T.C/5.90579633.A.G/5.90619976.A.ATT	0.3009/0.1561/0.0968/0.0466/0.032/0.0282/0.0273/0.0205/0.0193/0.0165/0.0164/0.0152/0.0132/0.0108/0.0103
chr5.131008584.131008584	chr5	131008584	131008584	FNIP1	0	-0.0103	5.131008584.C.T	1
chr5.131607721.131803851	chr5	131607721	131803851	C5orf56	0	-0.0092	5.131607721.C.T/5.131671662.C.G/5.131802223.C.T/5.131728435.T.A/5.131800990.G.A/5.131803851.G.A/5.131790662.G.A/5.131790520.C.T/5.131612287.G.A/5.131799373.G.C/5.131777682.G.A/5.131799433.G.A/5.131799431.G.GT	0.4319/0.1014/0.0729/0.0578/0.034/0.0304/0.0259/0.0252/0.0228/0.02/0.0189/0.0161/0.0161
chr5.138715502.138765842	chr5	138715502	138765842	DNAJC18	0	-0.009	5.138715502.C.T/5.138723408.G.A/5.138745616.C.G/5.138717277.A.G/5.138757922.A.G/5.138765842.C.G	0.6573/0.1908/0.0421/0.0341/0.0114/0.011
chr5.148524820.148544809	chr5	148524820	148544809	ABLIM3	0	0.0099	5.148533752.A.G/5.148524820.C.T/5.148527101.G.C/5.148532397.G.C/5.148533199.T.A/5.148542406.C.G/5.148542981.G.GC/5.148544809.T.C/5.148542270.T.C/5.148531983.T.A	0.1536/0.1515/0.1477/0.133/0.0891/0.0874/0.0668/0.0525/0.0485/0.0479
chr5.176815124.176822512	chr5	176815124	176822512	SLC34A1	0	-0.0237	5.176819252.C.T/5.176815766.G.C/5.176822512.G.T/5.176817583.A.T/5.176815124.T.C/5.176817143.G.T/5.176817636.A.G/5.176821375.C.T	0.2348/0.2209/0.1694/0.0802/0.0763/0.0662/0.0617/0.0504
chr5.176825069.176825069	chr5	176825069	176825069	SLC34A1	0	0.018	5.176825069.C.T	0.9909
chr5.176784448.176799992	chr5	176784448	176799992	RGS14	0	-0.0151	5.176799992.T.C/5.176798040.T.G/5.176792557.T.C/5.176794191.G.A/5.176792491.A.G/5.176790162.A.G/5.176784448.C.G	0.5749/0.2304/0.0477/0.0471/0.0284/0.0195/0.0182
chr6.2477763.2509443	chr6	2477763	2509443	C6orf195	112704	0.0114	6.2503335.C.T/6.2503945.C.G/6.2503120.A.G/6.2503471.G.A/6.2503734.C.G/6.2504051.G.C/6.2502900.T.C/6.2507392.T.C/6.2509443.C.T/6.2477763.T.G/6.2507901.T.C/6.2501535.A.G	0.2078/0.1809/0.124/0.1009/0.0696/0.0675/0.0605/0.0435/0.0201/0.0137/0.0121/0.0115
chr6.7109665.7132602	chr6	7109665	7132602	RREB1	0	-0.017	6.7109665.C.G/6.7112819.A.G/6.7127987.A.G/6.7120457.G.A/6.7119134.G.A/6.7131436.G.A/6.7118990.A.G/6.7132602.C.CT	0.6395/0.0899/0.0543/0.0485/0.0431/0.036/0.0296/0.0274
chr6.7192786.7312637	chr6	7192786	7312637	SSR1	0	-0.0099	6.7192786.T.C/6.7192969.T.G/6.7197346.G.A/6.7231843.G.A/6.7194411.T.C/6.7204153.T.C/6.7198973.A.C/6.7194182.A.G/6.7242605.T.C/6.7194598.C.T/6.7211818.G.A/6.7312637.T.C	0.318/0.2875/0.1062/0.0896/0.0244/0.0195/0.0194/0.0187/0.0179/0.0163/0.0125/0.0108
chr6.20428432.20428432	chr6	20428432	20428432	E2F3	0	0.0127	6.20428432.C.A	0.9897
chr6.22099484.22107290	chr6	22099484	22107290	PRL	180190	-0.0093	6.22107290.G.A/6.22106052.AGAT.A/6.22099484.C.T/6.22104396.C.CA/6.22104058.A.AG/6.22104421.A.G/6.22100075.G.A/6.22103237.G.T	0.4911/0.2187/0.0558/0.0556/0.0461/0.0288/0.0141/0.012
chr6.24224488.24347883	chr6	24224488	24347883	DCDC2	0	0.0114	6.24237237.C.CAA/6.24237130.G.T/6.24250511.T.C/6.24224488.T.C/6.24232697.G.A/6.24228685.T.G/6.24238211.C.T/6.24246562.A.G/6.24236574.C.T/6.24237259.A.C/6.24347883.G.A	0.5768/0.0847/0.0799/0.0437/0.0427/0.0303/0.0302/0.0268/0.0155/0.0124/0.011
chr6.25827154.25871117	chr6	25827154	25871117	SLC17A3	0	0.0174	6.25850845.C.T/6.25831076.A.G/6.25833722.C.T/6.25830038.C.A/6.25837855.T.C/6.25840253.A.AG/6.25840528.G.A/6.25838181.T.G/6.25827154.T.A/6.25870381.C.T/6.25871117.A.G/6.25845066.G.A/6.25863650.T.C	0.469/0.1148/0.0766/0.0717/0.038/0.0365/0.0355/0.0296/0.0266/0.0189/0.0152/0.0149/0.0135
chr6.26305801.26338257	chr6	26305801	26338257	HIST1H4H	20040	-0.0102	6.26319588.G.T/6.26305801.C.G/6.26338257.A.G/6.26319534.T.C/6.26318903.A.G/6.26313305.T.C/6.26309521.T.C/6.26307651.T.C/6.26314619.T.C/6.26323505.A.G/6.26327953.G.A/6.26325888.T.C	0.1448/0.1384/0.1186/0.1027/0.0915/0.0726/0.0659/0.0625/0.0571/0.0407/0.0406/0.0297
chr6.34180670.34244132	chr6	34180670	34244132	C6orf1	0	0.0148	6.34244132.T.C/6.34211238.C.T/6.34191531.T.C/6.34208773.C.A/6.34234953.C.CA/6.34209831.C.T/6.34194268.G.A/6.34192036.C.A/6.34202879.C.A/6.34201127.C.A/6.34198031.C.T/6.34180670.A.AT/6.34216425.T.C/6.34237383.C.G/6.34187366.T.C/6.34208190.T.C	0.3994/0.0913/0.0746/0.0274/0.0272/0.0263/0.0253/0.0227/0.019/0.015/0.0122/0.0118/0.0111/0.0107/0.0105/0.0102
chr6.35194632.35289446	chr6	35194632	35289446	DEF6	0	-0.0102	6.35228828.A.T/6.35285720.A.C/6.35194632.G.A/6.35289446.T.C/6.35203745.T.C	0.4466/0.23/0.1113/0.0827/0.052
chr6.37063229.37138220	chr6	37063229	37138220	PIM1	0	-0.0088	6.37109685.C.A/6.37104565.G.C/6.37103253.G.A/6.37103939.T.C/6.37101529.G.C/6.37104753.G.A/6.37105893.A.G/6.37063229.C.A/6.37063354.G.A/6.37100079.T.C/6.37101853.G.A/6.37100930.C.T/6.37063337.A.G/6.37138220.C.G/6.37064046.G.A/6.37100766.G.A/6.37100546.G.A/6.37100247.T.C/6.37099953.T.C/6.37100355.C.A/6.37100698.A.G	0.1948/0.186/0.0952/0.0587/0.0528/0.0361/0.0357/0.0343/0.0313/0.029/0.0228/0.0213/0.0205/0.0194/0.0179/0.0163/0.014/0.0133/0.0127/0.0125/0.0113
chr6.39147179.39156410	chr6	39147179	39156410	KCNK5	339	0.0112	6.39156410.G.A/6.39151425.G.T/6.39149784.T.C/6.39150657.C.G/6.39147179.C.T/6.39148170.A.C/6.39152041.C.A	0.5071/0.1041/0.0953/0.0873/0.0736/0.0673/0.0459
chr6.41680666.41702979	chr6	41680666	41702979	TFEB	0	0.0146	6.41681622.T.A/6.41680666.T.C/6.41702979.C.T	0.5128/0.3345/0.1453
chr6.42792855.42814355	chr6	42792855	42814355	GLTSCR1L	0	-0.0139	6.42792855.G.A/6.42814355.G.A	0.8638/0.1094
chr6.43806315.43806609	chr6	43806315	43806609	VEGFA	52092	-0.0274	6.43806315.C.CTAAG/6.43806335.T.C/6.43806609.G.A	0.5247/0.233/0.2232
chr6.43348512.43354431	chr6	43348512	43354431	ZNF318	11297	-0.0101	6.43354431.A.G/6.43349795.G.A/6.43349308.A.C/6.43349215.G.A/6.43348512.A.G/6.43352980.A.G	0.2386/0.1656/0.1559/0.1459/0.1443/0.1072
chr6.44030011.44030011	chr6	44030011	44030011	MRPL14	51182	-0.0132	6.44030011.A.G	1
chr6.51348294.51391901	chr6	51348294	51391901	PKHD1	88197	0.0143	6.51359803.G.A/6.51360400.G.A/6.51358711.C.T/6.51357004.C.T/6.51378937.C.T/6.51352364.A.G/6.51348916.C.G/6.51349692.T.C/6.51348294.T.C/6.51391901.G.T/6.51391814.C.G/6.51389694.G.C	0.2866/0.1982/0.14/0.0935/0.0521/0.0267/0.0245/0.0227/0.0223/0.0151/0.014/0.0108
chr6.51889483.51889483	chr6	51889483	51889483	PKHD1	0	0.0115	6.51889483.G.A	0.9846
chr6.51497503.51497503	chr6	51497503	51497503	PKHD1	0	0.0103	6.51497503.C.A	0.9998
chr6.51678506.51698215	chr6	51678506	51698215	PKHD1	0	-0.0101	6.51678506.G.C/6.51682817.A.G/6.51696869.A.G/6.51684250.C.A/6.51693736.T.C/6.51686253.C.T/6.51698215.T.C/6.51687754.C.T/6.51686780.T.A/6.51686081.G.A/6.51690945.A.C	0.1589/0.1288/0.1102/0.0992/0.078/0.0653/0.0624/0.0498/0.0475/0.0432/0.0377
chr6.90070128.90118764	chr6	90070128	90118764	RRAGD	0	-0.0125	6.90118764.G.A/6.90080685.TAAAC.T/6.90076670.A.T/6.90081130.C.T/6.90076384.C.T/6.90092802.T.C/6.90109374.C.T/6.90099114.A.T/6.90070128.G.C/6.90107945.G.A/6.90114141.G.T/6.90106664.C.T/6.90104395.C.T/6.90087650.T.C/6.90113027.G.A	0.2813/0.1562/0.0797/0.075/0.0704/0.0628/0.0403/0.0355/0.0347/0.0242/0.0227/0.0225/0.0205/0.0166/0.0148
chr6.90121950.90121950	chr6	90121950	90121950	RRAGD	0	-0.0087	6.90121950.G.A	0.9722
chr6.108944165.108975646	chr6	108944165	108975646	FOXO3	0	0.0176	6.108975646.G.A/6.108951655.T.C/6.108945107.G.A/6.108962642.C.T/6.108960840.C.G/6.108952337.G.A/6.108944165.C.T	0.329/0.2385/0.109/0.1061/0.0898/0.0701/0.0152
chr6.126221008.126228535	chr6	126221008	126228535	NCOA7	0	0.0107	6.126224855.C.CT/6.126221008.G.A/6.126223944.G.A/6.126228535.C.CT	0.6956/0.1217/0.1177/0.0191
chr6.130341728.130374461	chr6	130341728	130374461	L3MBTL3	0	0.0174	6.130374461.T.A/6.130349119.C.T/6.130341728.C.CT/6.130353612.T.C/6.130352025.T.TA/6.130350294.G.A/6.130354855.T.C	0.7322/0.0638/0.0576/0.0372/0.0243/0.0164/0.0136
chr6.131873643.131888670	chr6	131873643	131888670	ARG1	5614	-0.0105	6.131888670.C.T/6.131873982.G.A/6.131885845.T.C/6.131888348.C.T/6.131885178.C.G/6.131873643.C.A/6.131884112.A.G/6.131876975.A.G/6.131884430.A.G/6.131883790.G.A/6.131884282.A.G/6.131876023.A.G	0.1682/0.1503/0.1356/0.1251/0.1231/0.0914/0.059/0.0279/0.023/0.0224/0.0162/0.0136
chr6.131897807.131897807	chr6	131897807	131897807	MED23	0	-0.0085	6.131897807.G.A	0.9423
chr6.131148382.131155493	chr6	131148382	131155493	SMLR1	0	0.0083	6.131148737.G.A/6.131152851.G.A/6.131153827.T.G/6.131148486.C.T/6.131155493.G.T/6.131152432.C.T/6.131150626.A.G/6.131149878.T.G/6.131149416.C.T/6.131148382.A.T/6.131148863.A.T/6.131155023.T.C	0.4826/0.1752/0.0544/0.0474/0.0442/0.0423/0.0234/0.0221/0.0191/0.0149/0.0134/0.0124
chr6.133789728.133799723	chr6	133789728	133799723	EYA4	0	0.0143	6.133789728.G.A/6.133797208.C.T/6.133799723.G.A/6.133794511.G.A/6.133790391.G.A	0.8107/0.043/0.0416/0.0372/0.0221
chr6.134214525.134214525	chr6	134214525	134214525	TCF21	0	-0.0145	6.134214525.C.G	0.9676
chr6.138844566.138873329	chr6	138844566	138873329	NHSL1	0	0.0095	6.138872645.C.T/6.138872490.A.G/6.138871792.C.T/6.138869438.C.T/6.138871197.C.T/6.138869766.G.C/6.138872074.G.A/6.138873329.A.G/6.138866268.C.T/6.138869135.C.A/6.138869018.A.G/6.138868516.T.G/6.138862574.G.T/6.138844566.C.T	0.2224/0.1032/0.0915/0.0791/0.0785/0.073/0.0619/0.0475/0.0465/0.0368/0.0368/0.0268/0.0223/0.0168
chr6.154983792.154986664	chr6	154983792	154986664	SCAF8	67795	0.0124	6.154986664.G.A/6.154983792.C.T	0.7333/0.2639
chr6.160648923.160668389	chr6	160648923	160668389	SLC22A2	0	-0.0371	6.160661168.T.G/6.160648923.G.A/6.160652929.T.G/6.160652473.T.C/6.160652678.A.G/6.160654659.T.G/6.160658130.C.T/6.160668389.A.G/6.160666801.G.T	0.2424/0.1754/0.1055/0.0965/0.0917/0.0732/0.0732/0.0551/0.0496
chr6.160669081.160675764	chr6	160669081	160675764	SLC22A2	0	-0.029	6.160670282.A.C/6.160675764.T.C/6.160669081.A.G	0.7968/0.1067/0.0528
chr6.160569782.160570172	chr6	160569782	160570172	SLC22A1	0	-0.0273	6.160570114.G.A/6.160569782.T.C/6.160570172.A.G	0.917/0.0307/0.0208
chr6.160543148.160551486	chr6	160543148	160551486	SLC22A1	0	0.0186	6.160543148.C.T/6.160551486.C.T	0.8376/0.1624
chr6.160524336.160557154	chr6	160524336	160557154	SLC22A1	0	-0.0095	6.160524578.C.G/6.160525287.G.C/6.160524671.A.G/6.160524336.C.G/6.160557154.G.A/6.160550929.T.C/6.160526904.TCAAA.T/6.160539046.C.T	0.331/0.2696/0.1936/0.0597/0.0317/0.0262/0.0203/0.0189
chr6.160582340.160618719	chr6	160582340	160618719	SLC22A2	0	-0.0095	6.160589009.A.G/6.160595233.T.C/6.160591846.C.T/6.160582340.G.A/6.160594631.C.T/6.160593907.A.G/6.160613718.A.T/6.160611686.C.T/6.160612680.C.A/6.160618719.A.G/6.160610763.T.G/6.160615007.A.T	0.1417/0.1335/0.1179/0.1099/0.1/0.0955/0.0532/0.0507/0.0447/0.0397/0.0372/0.0319
chr6.161141740.161141740	chr6	161141740	161141740	PLG	0	-0.0165	6.161141740.C.T	1
chr7.1281064.1285195	chr7	1281064	1285195	UNCX	4111	-0.0398	7.1281064.G.A/7.1285195.A.T	0.8746/0.1253
chr7.1265682.1265682	chr7	1265682	1265682	UNCX	6860	0.0213	7.1265682.C.T	1
chr7.2518689.2527210	chr7	2518689	2527210	LFNG	24953	0.0101	7.2518689.G.C/7.2527210.A.G/7.2526135.T.A	0.3781/0.3668/0.1897
chr7.2668334.2676437	chr7	2668334	2676437	TTYH3	0	0.0092	7.2671223.G.A/7.2670659.T.A/7.2670628.C.T/7.2669545.G.A/7.2668825.G.C/7.2669544.C.T/7.2668657.G.A/7.2672972.C.T/7.2675756.T.C/7.2676437.T.TG/7.2675662.T.G/7.2668334.T.C/7.2669730.T.TA/7.2673066.C.A	0.1342/0.1069/0.1053/0.0833/0.0707/0.0702/0.067/0.051/0.0503/0.0502/0.0458/0.0433/0.0367/0.0288
chr7.17284577.17287998	chr7	17284577	17287998	AHR	50248	0.0159	7.17287998.A.G/7.17287269.A.T/7.17287106.A.G/7.17284577.T.C	0.5641/0.1976/0.1547/0.0836
chr7.27239201.27239550	chr7	27239201	27239550	HOXA13	0	0.0125	7.27239201.G.T/7.27239550.C.T	0.7119/0.2826
chr7.30951844.30951844	chr7	30951844	30951844	AQP1	0	-0.0093	7.30951844.T.G	0.999
chr7.32913395.33003638	chr7	32913395	33003638	FKBP9	0	-0.0142	7.33003638.T.G/7.32945820.G.T/7.32931906.T.G/7.32930876.T.G/7.32923159.T.C/7.32913395.T.C/7.32923371.T.C/7.32974089.A.G/7.32927727.A.G/7.32968346.G.A	0.6828/0.0354/0.0184/0.0148/0.0124/0.0117/0.0114/0.0109/0.0107/0.0101
chr7.41746557.41774301	chr7	41746557	41774301	INHBA	3852	-0.0115	7.41747403.G.A/7.41746557.T.C/7.41746998.G.A/7.41765719.A.G/7.41765978.T.G/7.41762124.C.A/7.41761651.C.T/7.41762712.C.T/7.41761425.G.A/7.41762747.T.C/7.41762017.C.T/7.41763945.A.AT/7.41772786.A.T/7.41772275.T.C/7.41759209.C.T/7.41754639.A.T/7.41757448.A.G/7.41763238.G.GT/7.41771004.T.G/7.41774301.C.G	0.2891/0.1143/0.0744/0.0461/0.0416/0.0361/0.0357/0.0356/0.0332/0.0331/0.0307/0.0295/0.0276/0.0244/0.0237/0.022/0.0213/0.0171/0.0147/0.012
chr7.41502779.41502779	chr7	41502779	41502779	INHBA	221932	0.0114	7.41502779.G.T	0.9995
chr7.46753491.46753684	chr7	46753491	46753684	AC011294.3	0	-0.0198	7.46753491.C.A/7.46753684.C.G/7.46753553.C.G	0.717/0.1343/0.1308
chr7.74073590.74212036	chr7	74073590	74212036	GTF2IRD2	0	0.0088	7.74212036.C.G/7.74073590.A.G/7.74134911.T.C/7.74087465.C.T/7.74120370.G.A/7.74108249.G.C/7.74108135.G.A	0.6076/0.1208/0.089/0.0334/0.0172/0.014/0.014
chr7.75615006.75615006	chr7	75615006	75615006	POR	0	0.0166	7.75615006.C.T	0.967
chr7.77449598.77573156	chr7	77449598	77573156	PHTF2	0	-0.0258	7.77462498.T.C/7.77573156.A.G/7.77488316.C.G/7.77515422.A.T/7.77449598.A.G/7.77521947.A.G/7.77554414.C.T/7.77485740.A.G/7.77493019.T.C/7.77496555.A.G/7.77525387.A.C/7.77541673.G.A/7.77563817.A.T	0.1295/0.1284/0.1123/0.1066/0.0894/0.0692/0.0565/0.0509/0.0501/0.0471/0.0463/0.0439/0.0331
chr7.101810327.101892833	chr7	101810327	101892833	CUX1	0	0.0143	7.101846898.A.G/7.101854168.G.A/7.101848790.G.A/7.101875641.C.T/7.101858144.G.A/7.101892833.C.T/7.101841824.A.G/7.101873515.G.A/7.101837744.G.A/7.101843536.A.AT/7.101840716.G.A/7.101859050.G.A/7.101892328.C.T/7.101810467.C.G/7.101810327.T.C	0.3673/0.0709/0.061/0.0606/0.0519/0.0478/0.0423/0.037/0.0361/0.0344/0.0309/0.0243/0.0193/0.0167/0.0154
chr7.101496378.101526910	chr7	101496378	101526910	CUX1	0	0.0099	7.101526910.C.T/7.101526779.A.T/7.101513699.G.A/7.101517448.C.T/7.101516234.C.A/7.101517108.G.A/7.101496378.C.A/7.101497113.C.G/7.101510252.G.A/7.101519889.C.T/7.101497449.G.A/7.101524137.C.T	0.3193/0.189/0.0886/0.0793/0.0512/0.0412/0.0371/0.0323/0.0311/0.0289/0.0243/0.0206
chr7.105923355.105945826	chr7	105923355	105945826	NAMPT	0	-0.0092	7.105945348.C.T/7.105934987.A.T/7.105937337.C.T/7.105942607.C.G/7.105935892.C.G/7.105944308.C.T/7.105925753.C.T/7.105942433.T.C/7.105926331.C.A/7.105944299.C.T/7.105938237.C.A/7.105930388.G.A/7.105923947.C.G/7.105923476.T.C/7.105923355.C.A/7.105945826.C.T	0.1026/0.0904/0.0837/0.0752/0.0672/0.0671/0.0664/0.0628/0.0576/0.0489/0.0451/0.0393/0.0352/0.0336/0.0272/0.0266
chr7.128738941.128743071	chr7	128738941	128743071	TSPAN33	41641	0.0132	7.128742164.A.G/7.128742208.C.T/7.128743071.T.C/7.128742951.C.T/7.128742649.T.C/7.128741913.C.T/7.128741904.A.G/7.128739949.A.C/7.128740913.C.T/7.128740355.C.G/7.128740760.A.G/7.128739025.C.A/7.128738941.A.T/7.128738964.A.T	0.1677/0.1615/0.1377/0.1042/0.0813/0.0804/0.0651/0.031/0.0281/0.0279/0.0271/0.0219/0.0126/0.0116
chr7.128575552.128580048	chr7	128575552	128580048	IRF5	0	-0.0112	7.128577914.C.CGCGGG/7.128576086.T.C/7.128579666.G.A/7.128580047.G.T/7.128580048.A.T/7.128580042.A.G/7.128575552.C.G/7.128575797.TCTTAGCTATTGCTC.T	0.3116/0.1954/0.0977/0.0827/0.0788/0.0767/0.0757/0.0554
chr7.129663496.129685597	chr7	129663496	129685597	ZC3HC1	0	0.0119	7.129663496.C.T/7.129685597.G.A	0.8524/0.1476
chr7.138098694.138257206	chr7	138098694	138257206	TRIM24	0	-0.0094	7.138222439.A.T/7.138145778.C.T/7.138200210.T.C/7.138188932.A.G/7.138249986.G.A/7.138195280.C.T/7.138179986.A.T/7.138100977.A.G/7.138101791.G.A/7.138208474.C.T/7.138105234.G.A/7.138101160.T.C/7.138100002.A.G/7.138257206.AAATTCTTTCTGCTTTTTCCTCTGCAGTCCTCATACAGGT.A/7.138098694.A.G	0.3102/0.1744/0.0666/0.0484/0.0279/0.0249/0.0231/0.022/0.0212/0.0194/0.0184/0.014/0.0131/0.0111/0.0108
chr7.143092269.143092269	chr7	143092269	143092269	EPHA1	0	0.0089	7.143092269.G.A	0.9961
chr7.150519599.150543648	chr7	150519599	150543648	AOC1	0	-0.0119	7.150523397.A.G/7.150521603.A.G/7.150521657.T.G/7.150523479.A.T/7.150522054.A.G/7.150534508.A.C/7.150519599.G.T/7.150528617.G.A/7.150530196.T.G/7.150536172.C.T/7.150533523.A.G/7.150532538.A.T/7.150543648.C.G/7.150538980.A.G/7.150539695.A.C	0.1559/0.1454/0.1322/0.109/0.0822/0.0566/0.0496/0.0417/0.0376/0.037/0.0332/0.0313/0.0175/0.0159/0.014
chr7.150784407.150787450	chr7	150784407	150787450	AGAP3	0	-0.0109	7.150785321.C.T/7.150784824.G.T/7.150787450.T.G/7.150784407.T.C/7.150784513.C.T/7.150785012.G.A	0.3897/0.2853/0.192/0.0445/0.0315/0.0213
chr7.151411494.151415041	chr7	151411494	151415041	PRKAG2	0	-0.0434	7.151414329.T.C/7.151413124.T.C/7.151415041.A.G/7.151411494.G.T	0.8989/0.0242/0.024/0.0228
chr7.155615627.155633556	chr7	155615627	155633556	SHH	10661	-0.0132	7.155615627.A.C/7.155619498.A.T/7.155633556.T.C/7.155622547.T.C	0.601/0.218/0.1226/0.0263
chr7.155670175.155670175	chr7	155670175	155670175	SHH	65208	0.0148	7.155670175.T.C	1
chr7.155662181.155668652	chr7	155662181	155668652	SHH	57215	-0.0124	7.155662386.C.A/7.155662382.T.C/7.155666929.T.C/7.155662181.G.A/7.155665150.T.G/7.155668652.C.T/7.155665303.G.T	0.279/0.269/0.1347/0.0977/0.0797/0.0655/0.0517
chr7.155605071.155605071	chr7	155605071	155605071	SHH	104	0.012	7.155605071.C.T	0.9997
chr7.156402519.156404062	chr7	156402519	156404062	C7orf13	26995	-0.0125	7.156402519.T.A/7.156403979.A.G/7.156404062.C.T	0.4651/0.2858/0.2403
chr7.156244519.156257562	chr7	156244519	156257562	C7orf13	173495	0.0134	7.156244519.G.A/7.156257562.C.T/7.156249982.G.C/7.156250191.A.G/7.156247345.G.T/7.156251987.G.A/7.156251889.A.C	0.2144/0.1717/0.1711/0.1601/0.1125/0.081/0.0759
chr7.156124435.156124437	chr7	156124435	156124437	C7orf13	306620	0.0131	7.156124437.A.G/7.156124435.A.G	0.5841/0.4086
chr8.8558852.8560909	chr8	8558852	8560909	CLDN23	0	0.011	8.8560602.C.T/8.8559898.G.A/8.8559663.A.T/8.8559401.C.G/8.8558852.A.AG/8.8559255.G.A/8.8560909.G.C/8.8559583.G.A/8.8559394.G.A/8.8559294.G.A	0.6696/0.0498/0.0186/0.0175/0.0167/0.016/0.0153/0.0152/0.0151/0.015
chr8.8279407.8290514	chr8	8279407	8290514	SGK223	35400	0.0122	8.8280045.C.G/8.8287143.G.A/8.8287141.G.A/8.8287383.T.G/8.8281063.A.AT/8.8290514.C.T/8.8279407.G.A/8.8287713.G.A/8.8283059.A.C/8.8287967.T.C/8.8284832.C.G/8.8289684.G.C	0.2661/0.1496/0.0926/0.0723/0.066/0.0587/0.0566/0.0565/0.0463/0.0407/0.0257/0.024
chr8.9183358.9184231	chr8	9183358	9184231	RP11-10A14.4	157713	0.0181	8.9183664.A.G/8.9184231.G.A/8.9183358.A.G/8.9183596.A.G	0.4897/0.3308/0.1278/0.0491
chr8.10009949.10009952	chr8	10009949	10009952	MSRA	0	0.0138	8.10009952.G.T/8.10009949.C.G	0.5429/0.4265
chr8.22447647.22539316	chr8	22447647	22539316	BIN3	0	0.0129	8.22477807.T.C/8.22519815.A.C/8.22529695.A.G/8.22525980.T.C/8.22449484.T.C/8.22539316.A.G/8.22457205.T.G/8.22457388.G.A/8.22447647.CTG.C/8.22506098.C.T/8.22463623.C.T/8.22457206.T.C/8.22457804.C.T/8.22500849.C.CT/8.22479988.C.G	0.3749/0.1438/0.0829/0.0474/0.047/0.0291/0.0223/0.0184/0.0176/0.0174/0.013/0.0128/0.0122/0.0104/0.01
chr8.23728271.23751151	chr8	23728271	23751151	STC1	15952	-0.0321	8.23735047.G.C/8.23751151.C.T/8.23748420.C.T/8.23728271.G.A/8.23735559.G.C/8.23732226.G.A	0.3982/0.2444/0.1926/0.0622/0.0508/0.0385
chr8.30404463.30468428	chr8	30404463	30468428	GTF2E2	0	0.011	8.30407389.G.A/8.30429227.G.T/8.30404463.G.A/8.30468428.C.T	0.5092/0.3001/0.1146/0.0422
chr8.32489868.32588925	chr8	32489868	32588925	NRG1	0	0.0096	8.32489868.C.T/8.32490310.A.G/8.32588925.C.CT	0.4606/0.4176/0.0106
chr8.42324760.42324765	chr8	42324760	42324765	SLC20A2	0	0.0093	8.42324765.T.C/8.42324760.T.C	0.5223/0.4019
chr8.49551946.49563189	chr8	49551946	49563189	EFCAB1	60159	0.0112	8.49563189.A.T/8.49551946.C.T	0.5207/0.4356
chr8.66692011.66692011	chr8	66692011	66692011	PDE7A	0	-0.0122	8.66692011.C.T	0.9991
chr8.72648090.72675668	chr8	72648090	72675668	RP11-383H13.1	64734	0.0106	8.72648090.C.T/8.72649827.T.A/8.72654381.T.C/8.72673035.G.A/8.72675668.G.A/8.72667408.A.G/8.72657719.G.A/8.72668183.G.T/8.72670206.A.C/8.72658380.A.G/8.72651062.T.A	0.6054/0.1072/0.0583/0.0544/0.0244/0.0206/0.0204/0.0196/0.0176/0.0138/0.0123
chr8.76345925.76519133	chr8	76345925	76519133	HNF4G	0	0.0119	8.76345925.C.T/8.76476737.A.C/8.76474058.A.G/8.76485709.G.A/8.76491473.G.A/8.76484012.A.T/8.76497043.G.A/8.76493714.A.T/8.76492246.G.A/8.76475304.T.C/8.76511506.G.A/8.76490318.T.C/8.76519133.T.C	0.6375/0.0521/0.0409/0.0353/0.0329/0.0265/0.025/0.0224/0.022/0.0185/0.0164/0.0151/0.0145
chr8.121061879.121101533	chr8	121061879	121101533	COL14A1	0	0.0081	8.121061879.G.A/8.121101533.C.T/8.121101522.T.C	0.7524/0.0755/0.0428
chr8.126482077.126482077	chr8	126482077	126482077	TRIB1	31430	-0.0213	8.126482077.A.G	0.9528
chr8.134331259.134332960	chr8	134331259	134332960	NDRG1	16995	0.0092	8.134332960.C.T/8.134332558.G.A/8.134332415.G.T/8.134332117.C.T/8.134332230.A.G/8.134332355.T.C/8.134331259.T.C/8.134331461.A.G	0.3964/0.1592/0.1314/0.0787/0.0749/0.0597/0.0345/0.0273
chr8.144870535.144917790	chr8	144870535	144917790	NRBP2	0	-0.0099	8.144890569.A.G/8.144905947.C.T/8.144898063.G.A/8.144917790.A.G/8.144886628.C.T/8.144910239.G.A/8.144895553.G.A/8.144893084.G.A/8.144887734.G.A/8.144880017.C.T/8.144912303.T.C/8.144870535.C.T/8.144908721.C.G	0.2665/0.1285/0.1098/0.0989/0.0849/0.0817/0.0465/0.0435/0.0376/0.0213/0.0139/0.0133/0.0106
chr8.145013775.145018354	chr8	145013775	145018354	PLEC	0	-0.0165	8.145013775.G.A/8.145018354.C.T	0.5232/0.4765
chr9.4282310.4294951	chr9	4282310	4294951	GLIS3	0	-0.011	9.4292309.A.G/9.4291856.C.A/9.4294951.G.A/9.4288070.G.T/9.4287158.G.C/9.4287584.C.T/9.4282452.C.T/9.4286932.C.G/9.4283597.T.G/9.4282450.C.G/9.4283325.G.C/9.4286603.A.G/9.4282334.G.T/9.4282310.C.G/9.4289006.T.C/9.4289747.G.T	0.1679/0.1301/0.0931/0.0639/0.0587/0.0551/0.051/0.0509/0.0464/0.0456/0.0423/0.0418/0.0361/0.0354/0.0271/0.0207
chr9.33109149.33138925	chr9	33109149	33138925	B4GALT1	0	0.0138	9.33109149.A.C/9.33130486.G.A/9.33130640.A.G/9.33130485.A.C/9.33131591.T.A/9.33130763.T.C/9.33138925.C.T/9.33132788.G.A/9.33132518.G.C/9.33136516.T.A/9.33120261.T.C	0.7159/0.0357/0.03/0.0283/0.0277/0.0247/0.0221/0.0186/0.0161/0.0118/0.0104
chr9.33133805.33133805	chr9	33133805	33133805	B4GALT1	0	0.0107	9.33133805.CA.C	0.9996
chr9.38068330.38068330	chr9	38068330	38068330	SHB	0	-0.0092	9.38068330.T.C	0.9996
chr9.71433212.71437107	chr9	71433212	71437107	PIP5K1B	0	0.0264	9.71437107.C.A/9.71435693.G.A/9.71433212.G.A/9.71434465.G.A/9.71434707.A.C	0.4167/0.3802/0.0834/0.0664/0.028
chr9.71176227.71177110	chr9	71176227	71177110	TMEM252	20445	0.014	9.71176227.G.T/9.71177110.G.A	0.7929/0.2064
chr9.92264395.92269038	chr9	92264395	92269038	GADD45G	42926	0.0105	9.92269038.G.T/9.92268201.T.C/9.92264395.C.T	0.5361/0.4106/0.0219
chr9.95883958.95887320	chr9	95883958	95887320	NINJ1	0	0.0098	9.95887320.G.T/9.95883958.A.T/9.95886051.C.T	0.8754/0.0666/0.0279
chr9.103331405.103356112	chr9	103331405	103356112	MURC	0	-0.0087	9.103340309.T.C/9.103341081.A.G/9.103340369.G.A/9.103342632.C.G/9.103339947.C.T/9.103343401.G.A/9.103348634.G.A/9.103338257.G.T/9.103349210.T.A/9.103344620.C.T/9.103337550.A.T/9.103356112.T.C/9.103331405.T.C/9.103334609.C.A/9.103332812.A.G	0.1971/0.1755/0.1121/0.1063/0.0744/0.0467/0.0376/0.0298/0.0298/0.0248/0.0225/0.0183/0.0135/0.0134/0.0124
chr9.104189856.104189856	chr9	104189856	104189856	ALDOB	0	0.0114	9.104189856.C.G	0.9998
chr9.112196971.112221510	chr9	112196971	112221510	PTPN3	0	-0.0105	9.112219474.C.G/9.112203397.G.A/9.112211992.T.G/9.112211816.A.G/9.112208528.C.A/9.112201283.A.G/9.112218403.T.C/9.112221510.G.T/9.112198019.C.T/9.112206404.T.A/9.112214246.A.T/9.112198778.A.T/9.112214480.C.A/9.112197512.A.C/9.112220006.A.G/9.112221094.C.T/9.112196971.A.G/9.112221010.A.G	0.4809/0.1045/0.1007/0.033/0.0314/0.0304/0.0193/0.0184/0.0169/0.0168/0.016/0.0158/0.0155/0.0144/0.0143/0.0111/0.0106/0.0105
chr9.117354865.117354865	chr9	117354865	117354865	ATP6V1G1	0	-0.0078	9.117354865.A.C	0.9832
chr9.119313486.119377717	chr9	119313486	119377717	ASTN2	0	-0.0136	9.119313486.A.G/9.119324929.G.C/9.119314851.C.T/9.119370679.C.T/9.119377433.A.G/9.119377717.T.C/9.119328189.C.T/9.119341037.G.A/9.119363460.T.G/9.119374883.T.C/9.119345083.C.T	0.3938/0.167/0.1365/0.0927/0.0442/0.0379/0.0316/0.0183/0.0154/0.0105/0.0104
chr9.130608296.130630233	chr9	130608296	130630233	AK1	0	0.0098	9.130630233.G.T/9.130622946.T.C/9.130612383.C.A/9.130614905.T.C/9.130614912.G.A/9.130611905.G.A/9.130629139.T.G/9.130608296.T.G/9.130628500.C.T	0.5864/0.1356/0.0495/0.0403/0.0363/0.0332/0.0292/0.0204/0.0137
chr9.136139907.136146597	chr9	136139907	136146597	SURF6	50955	0.0169	9.136139907.GAAACTGCC.G/9.136146597.C.T	0.5674/0.4326
chr9.136923972.136949669	chr9	136923972	136949669	BRD3	0	-0.0095	9.136925663.G.T/9.136931778.C.A/9.136930134.T.C/9.136934203.G.A/9.136929586.C.T/9.136926791.G.T/9.136930894.G.A/9.136932638.G.C/9.136933882.C.T/9.136931957.T.C/9.136936376.C.T/9.136932187.T.C/9.136949669.C.T/9.136930246.G.A/9.136929505.T.TA/9.136927657.T.C/9.136923972.G.A	0.1476/0.1318/0.0943/0.0885/0.0786/0.0632/0.0499/0.0444/0.0386/0.0355/0.0342/0.0333/0.0286/0.021/0.017/0.015/0.0114
chr9.139100805.139110654	chr9	139100805	139110654	QSOX2	0	0.0131	9.139107879.C.T/9.139102317.C.G/9.139110654.C.T/9.139103955.G.A/9.139100805.T.C/9.139102831.G.C/9.139109080.T.C/9.139108359.G.A/9.139107925.G.A/9.139101570.C.T	0.4288/0.1907/0.1095/0.0774/0.0731/0.0262/0.015/0.014/0.0138/0.0136
chr10.899071.899071	chr10	899071	899071	LARP4B	0	-0.0239	10.899071.A.T	0.9707
chr10.16932384.16932384	chr10	16932384	16932384	CUBN	0	0.0096	10.16932384.G.A	0.9964
chr10.16992011.16992011	chr10	16992011	16992011	CUBN	0	0.009	10.16992011.G.A	0.9966
chr10.31379105.31411355	chr10	31379105	31411355	ZNF438	58240	0.0093	10.31411355.C.T/10.31411113.G.A/10.31389313.A.T/10.31389265.T.G/10.31379846.T.A/10.31380431.G.C/10.31385974.C.T/10.31387945.T.C/10.31385449.C.T/10.31383828.T.C/10.31379105.C.T/10.31387968.A.T	0.4544/0.1495/0.0592/0.0503/0.0468/0.0309/0.0306/0.029/0.0276/0.0195/0.0193/0.0148
chr10.49440329.50531137	chr10	49440329	50531137	C10orf71	0	-0.0077	10.50531137.A.T/10.49440329.T.C	0.6915/0.1839
chr10.52645248.52648454	chr10	52645248	52648454	A1CF	0	0.0216	10.52648454.C.T/10.52645424.C.T/10.52646093.G.A/10.52645248.G.A	0.6958/0.1494/0.0885/0.043
chr10.63785089.63801030	chr10	63785089	63801030	ARID5B	0	0.0114	10.63785089.G.T/10.63795446.T.G/10.63801030.C.T	0.8857/0.0563/0.0426
chr10.69933921.69964141	chr10	69933921	69964141	MYPN	0	0.0143	10.69933969.G.A/10.69959242.C.A/10.69933921.G.A/10.69962954.G.A/10.69944327.A.G/10.69951841.G.C/10.69939548.G.A/10.69943947.C.A/10.69941318.A.T/10.69953817.T.C/10.69964141.C.T/10.69938665.C.T	0.3294/0.2096/0.1785/0.0201/0.016/0.0137/0.0126/0.0123/0.0118/0.0104/0.0103/0.0102
chr10.70332672.70394649	chr10	70332672	70394649	TET1	0	-0.0112	10.70332672.T.A/10.70380498.C.A/10.70366368.A.AC/10.70358521.C.A/10.70394649.G.A/10.70346398.GT.G/10.70388379.A.T/10.70346444.G.T/10.70347551.A.G/10.70351966.G.A/10.70389037.G.A/10.70352263.C.T/10.70335143.AAAAT.A/10.70380077.C.T/10.70351139.A.T/10.70350277.G.A/10.70387847.G.T/10.70344810.T.C/10.70345593.C.T/10.70344722.C.T/10.70334550.C.T/10.70335350.T.C/10.70341213.G.A/10.70387992.C.T/10.703420…	0.4496/0.034/0.0191/0.019/0.0184/0.0175/0.0167/0.0165/0.0137/0.013/0.0124/0.0123/0.0123/0.0121/0.0119/0.0116/0.0115/0.0115/0.0112/0.0112/0.011/0.011/0.0108/0.0106/0.0105/0.0103/0.0101
chr10.91291220.91318624	chr10	91291220	91318624	SLC16A12	0	0.0095	10.91296924.G.A/10.91297717.C.T/10.91311071.A.G/10.91293184.C.A/10.91291220.G.A/10.91318624.G.A	0.3011/0.2525/0.1965/0.1315/0.0387/0.0348
chr10.94839642.94839724	chr10	94839642	94839724	CYP26A1	1996	-0.0211	10.94839642.G.A/10.94839724.G.T	0.6599/0.3401
chr10.97260115.97291472	chr10	97260115	97291472	SORBS1	0	-0.0099	10.97278922.G.A/10.97263791.G.A/10.97266601.G.A/10.97266574.G.A/10.97283567.C.T/10.97268155.C.T/10.97276018.G.C/10.97268204.G.A/10.97289617.G.C/10.97291472.C.A/10.97279450.G.A/10.97267363.C.T/10.97276617.C.T/10.97288655.G.A/10.97278123.T.C/10.97260115.T.G/10.97269577.G.A	0.1687/0.0874/0.0795/0.078/0.0601/0.0597/0.0596/0.0595/0.0566/0.0489/0.0462/0.0443/0.0426/0.0268/0.016/0.0123/0.0119
chr10.97879634.97953286	chr10	97879634	97953286	BLNK	0	0.0093	10.97910303.G.GA/10.97920798.C.T/10.97915428.A.C/10.97923366.A.C/10.97911858.C.T/10.97913537.T.C/10.97887621.C.T/10.97894531.G.C/10.97927590.G.A/10.97907733.G.A/10.97879634.A.C/10.97923821.G.A/10.97886086.A.G/10.97897752.A.G/10.97886691.G.A/10.97933079.AT.A/10.97953286.T.C/10.97911795.G.A/10.97944489.C.T/10.97908190.T.C	0.2061/0.1507/0.0606/0.0521/0.0397/0.0387/0.0375/0.0363/0.0337/0.0336/0.0328/0.0318/0.0309/0.0277/0.0239/0.0212/0.0201/0.0174/0.017/0.0154
chr10.102642118.102745321	chr10	102642118	102745321	SEMA4G	0	-0.0093	10.102745321.T.A/10.102724861.T.C/10.102720754.T.A/10.102673842.C.T/10.102741669.G.T/10.102649525.G.T/10.102699360.G.A/10.102686599.G.A/10.102697376.T.G/10.102701412.G.A/10.102642118.A.G/10.102687726.A.G/10.102711762.A.G/10.102677376.C.T	0.534/0.1311/0.0634/0.0376/0.0301/0.0239/0.021/0.0174/0.0157/0.0145/0.0143/0.0143/0.0124/0.0104
chr10.104573017.104575870	chr10	104573017	104575870	WBP1L	0	0.0128	10.104573017.G.T/10.104575870.A.G	0.5532/0.4224
chr10.124139767.124192180	chr10	124139767	124192180	PLEKHA1	0	-0.0081	10.124189197.A.G/10.124167004.G.A/10.124146691.A.T/10.124145212.C.T/10.124145140.G.A/10.124145156.A.G/10.124192064.A.AT/10.124161791.T.C/10.124143997.G.A/10.124139910.T.C/10.124149352.C.T/10.124164134.A.G/10.124192180.C.T/10.124150586.C.T/10.124148526.C.T/10.124150962.G.C/10.124139767.G.A/10.124160581.G.A/10.124148264.A.G	0.5734/0.0462/0.0371/0.0289/0.0233/0.0233/0.0195/0.0139/0.0134/0.0132/0.013/0.0128/0.0127/0.0123/0.0123/0.0112/0.0111/0.0107/0.0103
chr10.126417914.126513925	chr10	126417914	126513925	FAM175B	0	-0.0169	10.126483094.A.AC/10.126432900.T.C/10.126417914.G.A/10.126485684.A.G/10.126513925.A.G	0.8362/0.0269/0.0261/0.0134/0.01
chr10.131278410.131445731	chr10	131278410	131445731	AL355531.2	0	-0.0141	10.131278410.G.T/10.131307276.C.G/10.131445731.T.C/10.131303513.A.G/10.131322073.G.A	0.3935/0.377/0.1253/0.0133/0.0105
chr11.408174.408174	chr11	408174	408174	SIGIRR	0	-0.0104	11.408174.G.T	0.9647
chr11.2178330.2179352	chr11	2178330	2179352	INS-IGF2	0	0.017	11.2178330.C.T/11.2179352.G.C/11.2179204.G.T	0.4861/0.3089/0.165
chr11.2798804.2798804	chr11	2798804	2798804	KCNQ1	0	-0.015	11.2798804.A.C	0.9949
chr11.2165173.2170143	chr11	2165173	2170143	INS-IGF2	0	-0.0096	11.2169908.T.C/11.2170143.G.A/11.2169110.A.G/11.2165173.T.G	0.4459/0.3256/0.1258/0.0457
chr11.8037434.8046881	chr11	8037434	8046881	TUB	0	-0.0128	11.8040323.G.A/11.8040277.C.T/11.8037434.G.A/11.8039358.A.T/11.8042660.T.G/11.8044651.G.A/11.8046881.C.T/11.8043440.G.T	0.4207/0.3587/0.0662/0.0468/0.0214/0.0162/0.0139/0.0115
chr11.30760335.30760335	chr11	30760335	30760335	DCDC1	91580	0.0369	11.30760335.T.C	0.9993
chr11.30754837.30754837	chr11	30754837	30754837	DCDC1	97078	-0.0341	11.30754837.G.A	1
chr11.65549570.65557116	chr11	65549570	65557116	OVOL1	0	-0.0226	11.65557116.T.TG/11.65555458.G.C/11.65552118.G.A/11.65549570.C.G/11.65551648.G.A/11.65551710.C.T/11.65552154.C.T	0.3424/0.2786/0.0696/0.0592/0.0583/0.0559/0.05
chr11.65143892.65143892	chr11	65143892	65143892	SLC25A45	0	0.0175	11.65143892.G.A	1
chr11.65147013.65305309	chr11	65147013	65305309	SCYL1	0	0.0131	11.65305309.G.T/11.65147013.C.T	0.9099/0.078
chr11.65359910.65359910	chr11	65359910	65359910	AP001362.1	0	0.0109	11.65359910.C.T	0.9663
chr11.68817897.68831364	chr11	68817897	68831364	TPCN2	0	0.0147	11.68831364.G.A/11.68817897.G.A	0.9193/0.0471
chr11.68827175.68855595	chr11	68827175	68855595	TPCN2	0	0.0111	11.68855363.G.A/11.68855595.A.G/11.68827175.T.A	0.7321/0.1585/0.0697
chr11.87176995.87197324	chr11	87176995	87197324	TMEM135	142196	0.0098	11.87176995.A.C/11.87184225.A.C/11.87184520.T.C/11.87197069.T.C/11.87197324.T.C/11.87184807.T.C/11.87183807.G.T/11.87184665.C.CAG/11.87179665.T.C/11.87186005.A.G/11.87187182.T.C/11.87183442.G.T	0.5378/0.0648/0.0517/0.0438/0.0421/0.0371/0.0365/0.0364/0.0309/0.0305/0.0285/0.0168
chr11.128269098.128353171	chr11	128269098	128353171	ETS1	0	0.0101	11.128328913.G.A/11.128349430.T.C/11.128340977.T.G/11.128269098.G.A/11.128338769.T.A/11.128336606.G.GA/11.128338403.C.T/11.128269918.T.C/11.128337435.C.T/11.128339762.T.C/11.128339789.A.C/11.128336037.G.A/11.128335578.G.A/11.128278418.G.A/11.128353171.T.C	0.3501/0.1091/0.1073/0.0551/0.0516/0.0436/0.0396/0.0328/0.0294/0.0289/0.0245/0.0202/0.0125/0.0112/0.0103
chr11.129914141.129955556	chr11	129914141	129955556	APLP2	0	0.0095	11.129938176.C.T/11.129955556.C.T/11.129937861.T.G/11.129935489.G.A/11.129940916.A.G/11.129936693.G.GT/11.129914141.G.A	0.3324/0.177/0.1335/0.0421/0.0325/0.0127/0.0109
chr12.348785.349298	chr12	348785	349298	SLC6A13	0	-0.0231	12.349298.C.T/12.348785.T.C	0.6853/0.3122
chr12.3358138.3390803	chr12	3358138	3390803	TSPAN9	0	-0.021	12.3364536.G.T/12.3373823.G.C/12.3379139.T.C/12.3359506.T.A/12.3367086.G.A/12.3375780.G.A/12.3368139.G.T/12.3390803.G.A/12.3358138.C.T	0.5036/0.1154/0.0889/0.0577/0.0457/0.0436/0.041/0.0309/0.0247
chr12.3347341.3351932	chr12	3347341	3351932	TSPAN9	0	-0.0171	12.3351844.G.T/12.3351932.C.T/12.3347341.G.C/12.3351020.G.A/12.3351243.A.G/12.3351169.T.C/12.3349918.T.C/12.3349879.T.C/12.3349721.C.T/12.3349769.T.C/12.3350972.G.C/12.3350276.G.A/12.3350795.G.A/12.3350679.A.G	0.2953/0.2193/0.1257/0.0536/0.0466/0.0317/0.0307/0.0292/0.027/0.0269/0.0216/0.0198/0.0156/0.0152
chr12.3266644.3279508	chr12	3266644	3279508	TSPAN9	0	0.0103	12.3279508.A.G/12.3266644.C.T	0.74/0.2102
chr12.3332123.3351270	chr12	3332123	3351270	TSPAN9	0	-0.0083	12.3332285.T.C/12.3340811.T.C/12.3350499.C.T/12.3334744.C.T/12.3340639.A.G/12.3332123.A.G/12.3348907.C.T/12.3334050.G.C/12.3351270.C.T/12.3341632.A.T/12.3337285.T.C/12.3334266.G.T/12.3332592.G.T/12.3344312.G.A/12.3343318.A.G/12.3344172.C.CA/12.3333377.C.A	0.1546/0.0837/0.0802/0.0789/0.0681/0.0674/0.0519/0.0486/0.0477/0.0403/0.0394/0.0369/0.0361/0.0279/0.0259/0.0208/0.0204
chr12.4430018.4430018	chr12	4430018	4430018	C12orf5	352	0.0099	12.4430018.G.A	0.9707
chr12.12205282.12210001	chr12	12205282	12210001	BCL2L14	0	0.0136	12.12210001.A.C/12.12209203.G.A/12.12205282.A.G/12.12205399.G.A/12.12205652.A.G	0.5263/0.3167/0.0617/0.0395/0.0291
chr12.15321194.15346379	chr12	15321194	15346379	RERG	0	0.016	12.15321921.T.G/12.15332342.G.C/12.15346379.C.T/12.15321194.T.C/12.15323380.A.T/12.15325031.A.C/12.15321301.T.C/12.15344066.G.T/12.15342463.G.T	0.1558/0.1478/0.145/0.1186/0.1151/0.0952/0.0938/0.0707/0.0579
chr12.48740855.48746675	chr12	48740855	48746675	ZNF641	0	-0.012	12.48744199.C.A/12.48742524.T.G/12.48740855.A.G/12.48746675.T.C	0.3341/0.2498/0.2036/0.2035
chr12.53363015.53365455	chr12	53363015	53365455	KRT18	16331	-0.0106	12.53364233.G.A/12.53363015.A.C/12.53363519.A.G/12.53363398.G.A/12.53365455.G.A/12.53365027.C.G	0.2613/0.2168/0.2065/0.1941/0.0455/0.0343
chr12.56860020.56865338	chr12	56860020	56865338	GLS2	0	-0.0105	12.56865338.A.G/12.56865056.G.C/12.56863770.G.C/12.56865040.G.T/12.56861034.T.C/12.56860020.G.A	0.705/0.0889/0.0795/0.0459/0.0226/0.0176
chr12.56664041.57648644	chr12	56664041	57648644	RP11-123K3.4	0	0.0084	12.56664041.G.A/12.56696386.G.A/12.56704049.G.C/12.56702844.G.A/12.56754466.C.T/12.57648644.C.T	0.5675/0.1325/0.082/0.0556/0.0265/0.0151
chr12.57679414.57844049	chr12	57679414	57844049	INHBC	0	0.0165	12.57843711.G.A/12.57679414.G.A/12.57696677.G.A/12.57823585.A.C/12.57692470.C.T/12.57826982.A.G/12.57844049.C.T/12.57735045.G.A/12.57725197.G.A	0.5681/0.1383/0.0491/0.0424/0.0406/0.0366/0.0366/0.0235/0.0109
chr12.57146069.57146069	chr12	57146069	57146069	HSD17B6	0	0.0096	12.57146069.T.G	0.9926
chr12.65937112.66044013	chr12	65937112	66044013	MSRB3	55089	-0.0124	12.66027556.A.C/12.66028497.T.C/12.66017461.C.G/12.66018473.G.A/12.66022328.G.T/12.66022450.T.A/12.66021995.G.T/12.66044013.A.G/12.66028879.C.T/12.65937112.A.G/12.66031712.A.T	0.2474/0.1634/0.1295/0.0746/0.0738/0.0654/0.0627/0.0174/0.0164/0.0125/0.012
chr12.78773251.78832826	chr12	78773251	78832826	NAV3	166462	0.0104	12.78818238.CAGGTCAGGTG.C/12.78832826.G.A/12.78811781.T.C/12.78810733.C.A/12.78773251.C.T/12.78795417.AG.A	0.4164/0.2481/0.1672/0.0871/0.0274/0.0156
chr12.89741904.89776284	chr12	89741904	89776284	DUSP6	0	-0.0071	12.89745477.C.A/12.89744773.A.C/12.89757937.G.A/12.89748583.AGGG.A/12.89776284.T.C/12.89771512.T.C/12.89771903.T.C/12.89763529.C.T/12.89741904.T.A/12.89742731.T.C	0.6747/0.0742/0.0212/0.013/0.0122/0.0119/0.0118/0.011/0.0105/0.0102
chr12.93956672.93972987	chr12	93956672	93972987	SOCS2	0	-0.0094	12.93968353.C.CT/12.93968256.G.A/12.93963873.C.T/12.93968197.T.C/12.93970026.T.C/12.93967755.T.C/12.93968288.C.A/12.93967035.A.G/12.93961353.A.G/12.93961110.C.T/12.93962959.T.C/12.93972927.G.A/12.93960917.G.C/12.93959918.T.C/12.93956672.A.T/12.93972987.A.G/12.93971310.T.C	0.166/0.1159/0.0734/0.0661/0.0641/0.0548/0.0542/0.0485/0.0458/0.0444/0.0425/0.0405/0.0383/0.0382/0.0268/0.02/0.0158
chr12.115751903.115761090	chr12	115751903	115761090	RP11-116D17.1	39727	0.0092	12.115760138.C.T/12.115759549.A.G/12.115759949.A.T/12.115759818.G.A/12.115759264.T.G/12.115761090.C.T/12.115751903.G.A	0.1731/0.141/0.1325/0.1196/0.1189/0.1144/0.1053
chr12.121253002.121416864	chr12	121253002	121416864	HNF1A	0	-0.0186	12.121416864.C.T/12.121253002.A.G	0.9165/0.0106
chr12.121283670.121283670	chr12	121283670	121283670	SPPL3	0	0.0099	12.121283670.T.C	0.977
chr13.42749192.42782887	chr13	42749192	42782887	DGKH	0	0.0129	13.42751398.C.CT/13.42749192.G.T/13.42778448.C.G/13.42779410.T.C/13.42762971.G.A/13.42768238.C.T/13.42778280.A.C/13.42765546.T.G/13.42766652.A.C/13.42781012.T.C/13.42782887.C.A/13.42779257.G.C/13.42751707.T.C/13.42772222.C.G/13.42766823.T.A/13.42754522.T.C/13.42781855.G.A	0.0839/0.0791/0.0696/0.0673/0.0657/0.0631/0.0628/0.0623/0.062/0.0612/0.0583/0.0572/0.0387/0.0349/0.0335/0.0318/0.0275
chr13.50655989.50707087	chr13	50655989	50707087	DLEU1	0	-0.014	13.50655989.G.T/13.50707087.G.C	0.8413/0.1093
chr13.50243180.50260167	chr13	50243180	50260167	EBPL	0	0.0116	13.50260167.G.A/13.50260029.G.A/13.50260002.A.G/13.50259987.C.T/13.50245463.T.C/13.50243180.C.T/13.50243250.G.C	0.2443/0.2159/0.1631/0.1584/0.0754/0.0511/0.0456
chr13.51178370.51254196	chr13	51178370	51254196	DLEU1	0	0.0092	13.51254196.A.G/13.51247242.G.C/13.51247445.G.C/13.51243141.G.T/13.51243610.A.T/13.51237659.T.G/13.51233907.C.T/13.51231380.A.AT/13.51230851.T.G/13.51178370.C.T	0.4061/0.0971/0.0828/0.0825/0.06/0.0594/0.0518/0.0151/0.0139/0.0119
chr13.72345089.72390007	chr13	72345089	72390007	DACH1	0	-0.0148	13.72345089.C.T/13.72347448.C.G/13.72347696.A.C/13.72371757.T.G/13.72386905.G.GA/13.72346092.G.A/13.72345505.C.T/13.72390007.G.A/13.72378343.A.G/13.72382049.TTG.T/13.72373889.A.C/13.72371471.T.A/13.72375212.G.GT/13.72375010.T.TA/13.72366166.A.G/13.72371415.G.A/13.72386896.G.GAAAAAAAGGA/13.72348768.C.T	0.4109/0.0989/0.0685/0.0515/0.0309/0.0304/0.0284/0.0284/0.0229/0.0201/0.0197/0.015/0.0147/0.0145/0.0144/0.0126/0.0122/0.0121
chr13.73533942.73647030	chr13	73533942	73647030	KLF5	0	-0.0098	13.73634859.C.T/13.73647030.T.G/13.73533942.C.T/13.73626897.C.A/13.73633988.G.A/13.73622404.T.G	0.521/0.1952/0.0143/0.0129/0.0124/0.0113
chr13.96056688.96085390	chr13	96056688	96085390	CLDN10	468	-0.0089	13.96060207.C.CA/13.96059913.T.A/13.96059475.G.T/13.96068204.A.G/13.96060269.T.C/13.96058543.C.G/13.96056688.T.G/13.96083329.G.A/13.96085390.A.C/13.96076366.A.AT	0.244/0.1246/0.1177/0.1007/0.0989/0.0823/0.0538/0.0486/0.0304/0.0215
chr14.50655357.50655357	chr14	50655357	50655357	SOS2	0	0.013	14.50655357.G.C	0.9988
chr14.54414738.54422399	chr14	54414738	54422399	BMP4	0	0.0111	14.54421917.G.C/14.54417522.A.G/14.54420309.C.T/14.54419965.G.A/14.54414738.G.A/14.54422399.C.G/14.54421052.G.T	0.3213/0.3097/0.197/0.0512/0.0463/0.0211/0.0123
chr14.68117006.68177901	chr14	68117006	68177901	RDH12	0	0.0097	14.68163157.A.T/14.68177901.G.A/14.68117006.C.A	0.7043/0.1215/0.1011
chr14.73079751.73110653	chr14	73079751	73110653	DPF3	0	-0.0095	14.73104995.C.T/14.73101727.A.G/14.73081068.A.G/14.73080618.T.C/14.73083240.C.T/14.73099398.A.G/14.73080440.C.G/14.73082826.T.C/14.73110653.C.G/14.73079751.T.C/14.73084761.G.A/14.73080564.G.A	0.2093/0.1268/0.1245/0.1024/0.0976/0.0807/0.0717/0.0577/0.0251/0.0241/0.0172/0.0123
chr14.73347949.73372021	chr14	73347949	73372021	DPF3	0	-0.0107	14.73360258.G.A/14.73358764.A.C/14.73361447.G.T/14.73371729.T.C/14.73372021.C.T/14.73347949.C.T/14.73349613.G.A	0.479/0.1937/0.1357/0.0604/0.0379/0.03/0.0283
chr14.88862529.88953504	chr14	88862529	88953504	PTPN21	0	0.0147	14.88938652.A.G/14.88946622.G.A/14.88862529.G.A/14.88935925.A.G/14.88945591.A.G/14.88951062.A.G/14.88940500.C.A/14.88948621.G.C/14.88951006.C.G/14.88951231.C.CA/14.88949786.T.C/14.88953504.A.AT/14.88937947.A.C/14.88938223.T.A/14.88938176.C.G/14.88936702.A.G/14.88939201.A.T/14.88952456.A.C/14.88941981.A.T	0.4019/0.1686/0.0667/0.0486/0.03/0.0241/0.0233/0.021/0.0188/0.0175/0.0171/0.017/0.0152/0.0147/0.0146/0.0136/0.0123/0.0116/0.0112
chr14.93429060.93453676	chr14	93429060	93453676	ITPK1	0	0.0112	14.93452838.A.T/14.93453676.T.C/14.93452687.T.C/14.93450468.G.T/14.93441153.T.C/14.93439911.G.A/14.93445141.A.G/14.93430003.A.G/14.93429060.G.A/14.93436493.T.C/14.93439195.A.C/14.93450165.T.TA/14.93446992.T.C/14.93448737.G.A/14.93438821.A.C/14.93437363.C.T/14.93447573.C.A/14.93435452.G.A	0.2341/0.1978/0.1012/0.0578/0.0471/0.0457/0.0425/0.0343/0.025/0.0223/0.0214/0.021/0.0203/0.0202/0.0177/0.0169/0.014/0.0116
chr14.93069980.93118229	chr14	93069980	93118229	RIN3	0	-0.0093	14.93118229.C.T/14.93112310.AG.A/14.93112924.G.A/14.93114787.G.A/14.93111120.C.T/14.93115410.G.C/14.93070367.C.T/14.93069980.G.C/14.93105953.G.C/14.93069989.T.C/14.93108131.A.G/14.93071536.G.A/14.93103729.G.A	0.4007/0.181/0.0649/0.0621/0.0341/0.0226/0.0187/0.015/0.0137/0.0137/0.012/0.011/0.0107
chr14.93570702.93570702	chr14	93570702	93570702	ITPK1	0	0.0109	14.93570702.C.T	0.9852
chr14.99733954.99751267	chr14	99733954	99751267	BCL11B	0	0.0114	14.99750164.C.T/14.99751267.C.T/14.99750520.C.T/14.99746274.A.T/14.99742187.T.C/14.99741074.C.G/14.99733954.C.T	0.4088/0.3516/0.1226/0.027/0.0207/0.0184/0.0171
chr14.100761782.100772800	chr14	100761782	100772800	SLC25A29	0	-0.0143	14.100771483.T.C/14.100772800.G.A/14.100771531.TCCGACGCCA.T/14.100763369.A.G/14.100769367.C.A/14.100761782.C.CA	0.32/0.2462/0.1811/0.1047/0.055/0.0459
chr15.33316592.33438210	chr15	33316592	33438210	FMN1	0	0.0103	15.33438210.T.G/15.33316592.C.T/15.33435073.T.A/15.33435942.G.A/15.33435998.T.C	0.7074/0.0174/0.0157/0.0117/0.0111
chr15.36062785.36107002	chr15	36062785	36107002	DPH6	224392	-0.0097	15.36107002.G.T/15.36072365.C.T/15.36069732.A.G/15.36090818.C.A/15.36075216.T.C/15.36072726.T.C/15.36071852.G.A/15.36083830.T.TTA/15.36081366.A.G/15.36087970.G.A/15.36084394.T.A/15.36062785.C.T/15.36080171.G.T	0.6937/0.0491/0.0438/0.0189/0.0186/0.0185/0.0155/0.0132/0.0126/0.012/0.0116/0.0111/0.011
chr15.45636584.45690989	chr15	45636584	45690989	GATM	0	-0.0453	15.45684508.C.A/15.45654327.A.G/15.45683795.G.T/15.45675440.G.A/15.45666228.G.T/15.45687256.T.C/15.45668603.GCTTCAGGAAGCT.G/15.45681338.C.T/15.45660758.C.G/15.45659095.G.T/15.45637343.T.C/15.45690989.T.C/15.45638307.T.C/15.45640627.T.C/15.45653367.G.A/15.45636584.C.T/15.45641225.C.A	0.1341/0.1205/0.1096/0.09/0.0819/0.0755/0.0579/0.0509/0.0384/0.0364/0.0294/0.0291/0.0281/0.0249/0.0204/0.0202/0.018
chr15.45642587.45642587	chr15	45642587	45642587	GATM	10734	-0.0211	15.45642587.C.T	1
chr15.53931162.54009154	chr15	53931162	54009154	WDR72	0	-0.0173	15.53969364.G.A/15.54009154.C.T/15.54003091.G.A/15.53962748.A.G/15.53961230.A.G/15.53975914.G.A/15.53994493.A.G/15.54002939.T.C/15.53931162.T.C	0.2698/0.1752/0.1578/0.144/0.0716/0.0311/0.0288/0.0241/0.0119
chr15.53878415.53907948	chr15	53878415	53907948	WDR72	0	0.0105	15.53907948.G.A/15.53878415.C.T	0.9306/0.0118
chr15.57814321.57839587	chr15	57814321	57839587	CGNL1	0	0.0108	15.57825722.C.T/15.57815364.A.C/15.57830151.C.T/15.57824719.G.A/15.57814321.C.G/15.57825028.C.T/15.57818860.A.AT/15.57816582.G.A/15.57839587.A.G	0.2962/0.1357/0.1262/0.1019/0.086/0.074/0.0551/0.0475/0.0427
chr15.57770091.57770091	chr15	57770091	57770091	CGNL1	0	-0.0088	15.57770091.G.A	0.9139
chr15.63344958.63374289	chr15	63344958	63374289	TPM1	0	0.01	15.63369571.A.T/15.63373329.T.G/15.63348087.A.G/15.63347876.G.T/15.63344958.G.T/15.63347403.G.C/15.63351840.C.A/15.63374127.C.T/15.63374129.A.G/15.63374289.A.C/15.63348395.G.A/15.63374256.T.C/15.63363901.C.T/15.63347997.A.G/15.63346320.G.A/15.63363654.A.G/15.63349952.A.G/15.63352092.G.A/15.63364783.T.C/15.63365444.T.A/15.63365471.C.T/15.63350422.A.T/15.63349564.C.T/15.63355339.C.T/15.63359564.A.C	0.2799/0.0764/0.0709/0.0563/0.0498/0.0362/0.0351/0.0311/0.0311/0.031/0.0309/0.0287/0.0272/0.0229/0.0217/0.0173/0.0143/0.0141/0.0138/0.0132/0.0132/0.0112/0.0111/0.0109/0.0104
chr15.65275427.65447268	chr15	65275427	65447268	CLPX	0	-0.0107	15.65447268.A.G/15.65275427.C.T/15.65365619.A.G/15.65327407.C.T	0.7665/0.0779/0.0741/0.0687
chr15.75027880.75027880	chr15	75027880	75027880	CYP1A1	9929	0.0164	15.75027880.C.T	1
chr15.76140486.76298744	chr15	76140486	76298744	NRG4	0	-0.0266	15.76298744.A.G/15.76298132.A.G/15.76194538.G.C/15.76270438.A.G/15.76175128.C.A/15.76195940.C.T/15.76293971.A.G/15.76177237.C.T/15.76140486.A.G	0.3898/0.355/0.0469/0.0418/0.0333/0.0261/0.0196/0.0138/0.0123
chr15.76464380.76469024	chr15	76464380	76469024	C15orf27	0	-0.0112	15.76464380.C.T/15.76469024.T.A	0.5846/0.4073
chr15.76330285.76330285	chr15	76330285	76330285	NRG4	0	-0.0391	15.76330285.A.T	1
chr15.76220673.76304503	chr15	76220673	76304503	NRG4	0	-0.0164	15.76304503.A.G/15.76246609.T.G/15.76220673.A.G	0.5256/0.4001/0.0581
chr15.76346700.76346700	chr15	76346700	76346700	NRG4	0	-0.0185	15.76346700.A.G	0.9975
chr15.76134458.76371733	chr15	76134458	76371733	C15orf27	0	-0.0115	15.76164665.G.GA/15.76304642.C.T/15.76183191.T.A/15.76221855.G.GT/15.76341808.C.T/15.76181538.C.T/15.76371733.G.C/15.76342462.C.A/15.76134458.G.A/15.76165191.A.G/15.76140860.C.T/15.76179382.C.A/15.76220161.T.C/15.76165586.T.C/15.76150082.A.C/15.76344616.G.GT/15.76137030.T.G/15.76175210.C.T/15.76134685.C.G/15.76294619.A.G/15.76224125.A.C	0.5241/0.053/0.0309/0.0305/0.0286/0.0196/0.0196/0.0194/0.0169/0.0148/0.0147/0.0139/0.0139/0.0136/0.0122/0.0119/0.0115/0.0113/0.0112/0.0104/0.01
chr15.79051705.79051705	chr15	79051705	79051705	ADAMTS7	0	-0.0121	15.79051705.C.T	0.9968
chr15.81143074.81165842	chr15	81143074	81165842	KIAA1199	0	0.0107	15.81148739.A.C/15.81153257.A.G/15.81165842.G.A/15.81143074.G.T/15.81151809.T.C	0.5603/0.1975/0.0881/0.0657/0.0654
chr15.82444437.82518570	chr15	82444437	82518570	EFTUD1	0	-0.0089	15.82444437.A.G/15.82473435.A.G/15.82455478.G.A/15.82462544.C.T/15.82476895.C.T/15.82473593.C.T/15.82479241.A.G/15.82476664.A.G/15.82461045.G.C/15.82475255.C.A/15.82472710.A.C/15.82451122.A.G/15.82483260.C.T/15.82518570.C.T/15.82456853.C.T	0.1969/0.0679/0.0678/0.0665/0.065/0.0637/0.0631/0.0613/0.0595/0.058/0.0544/0.0523/0.0257/0.02/0.0199
chr15.85185893.85305142	chr15	85185893	85305142	ZNF592	0	0.0125	15.85305142.T.A/15.85191274.C.G/15.85185893.G.A/15.85263282.A.C/15.85263291.T.C/15.85215739.G.A/15.85215383.C.G/15.85248216.T.C	0.5962/0.1298/0.0544/0.0358/0.0358/0.0307/0.0286/0.0284
chr15.96727094.96835725	chr15	96727094	96835725	AC016251.1	0	-0.0085	15.96728521.C.T/15.96821070.C.CT/15.96821968.A.C/15.96822201.G.C/15.96835725.A.T/15.96727094.C.G/15.96823351.G.A/15.96795930.C.CAA/15.96787864.A.G/15.96797697.T.C/15.96787942.C.T/15.96730216.A.G/15.96797367.G.A/15.96797447.C.T/15.96787761.C.T/15.96775994.A.G/15.96800690.C.T/15.96773972.G.T/15.96797106.A.C	0.1691/0.151/0.0867/0.0755/0.0554/0.0536/0.0518/0.0416/0.0227/0.0221/0.0179/0.0175/0.0165/0.0164/0.0148/0.0138/0.0137/0.0135/0.01
chr16.1997004.1997004	chr16	1997004	1997004	RPL3L	0	0.0143	16.1997004.C.T	1
chr16.698590.722548	chr16	698590	722548	RHOT2	0	-0.0095	16.709001.C.A/16.722331.C.T/16.705360.T.C/16.705844.T.C/16.722548.A.G/16.715990.G.A/16.717523.G.T/16.703721.A.C/16.706010.C.CA/16.698590.A.G/16.709157.T.C/16.710473.T.C/16.711712.C.T/16.704529.T.A/16.711545.CG.C/16.699456.A.G/16.717828.G.T/16.711582.C.G/16.721456.T.C	0.2124/0.1824/0.105/0.0527/0.0435/0.0419/0.0283/0.0265/0.017/0.0164/0.0137/0.0136/0.0134/0.0132/0.0129/0.0128/0.0127/0.0108/0.0108
chr16.2547034.2569810	chr16	2547034	2569810	ATP6C	0	-0.0107	16.2569810.G.C/16.2547034.C.G	0.9331/0.0661
chr16.3586230.3586230	chr16	3586230	3586230	CLUAP1	0	-0.01	16.3586230.C.T	0.9613
chr16.20392332.20392332	chr16	20392332	20392332	PDILT	0	0.0314	16.20392332.G.A	1
chr16.20359831.20367690	chr16	20359831	20367690	UMOD	0	0.021	16.20366810.C.T/16.20365012.T.C/16.20367690.G.T/16.20366459.A.T/16.20367645.C.T/16.20365654.A.G/16.20359831.C.T/16.20361087.T.TTCTGCCAGA/16.20364588.A.G	0.2325/0.1724/0.1635/0.1335/0.112/0.0546/0.0517/0.0265/0.0228
chr16.29913995.30432274	chr16	29913995	30432274	ZNF771	0	-0.01	16.29913995.A.AT/16.29918034.T.C/16.29922011.C.T/16.30380486.T.C/16.30346248.G.A/16.29914142.C.T/16.29919792.A.G/16.29921211.C.T/16.30343843.G.T/16.30373856.T.TG/16.30177807.C.T/16.30432274.C.T	0.148/0.1431/0.1373/0.105/0.092/0.0769/0.0704/0.0612/0.0382/0.0349/0.0209/0.0143
chr16.51719647.51760231	chr16	51719647	51760231	C16orf97	279168	-0.0206	16.51754991.T.C/16.51755371.C.T/16.51760231.C.T/16.51720297.A.T/16.51752051.T.C/16.51727183.C.T/16.51722419.T.C/16.51723003.G.A/16.51733405.G.A/16.51719647.C.T/16.51735746.G.A/16.51758116.G.A	0.4073/0.289/0.0575/0.0313/0.0285/0.0273/0.025/0.0234/0.02/0.0183/0.0162/0.0135
chr16.51165891.51190740	chr16	51165891	51190740	SALL1	0	-0.0107	16.51190239.C.T/16.51188710.G.A/16.51181735.T.C/16.51189544.G.A/16.51187142.G.A/16.51190580.A.G/16.51184958.T.C/16.51165891.T.C/16.51177517.G.A/16.51190740.T.C/16.51172677.G.A/16.51187040.C.T/16.51186025.C.G/16.51189169.CCT.C/16.51173559.G.A	0.1403/0.1269/0.1248/0.0911/0.0735/0.0726/0.0673/0.0624/0.0526/0.0333/0.0331/0.0174/0.0152/0.0136/0.0115
chr16.68304392.68374434	chr16	68304392	68374434	PRMT7	0	0.0153	16.68304392.C.A/16.68313073.T.TA/16.68317636.G.A/16.68312864.A.G/16.68331890.G.A/16.68365157.T.C/16.68363181.G.A/16.68326917.G.A/16.68356187.A.C/16.68337798.T.A/16.68326200.A.C/16.68374434.G.T/16.68365955.C.T	0.3029/0.267/0.0871/0.0644/0.0531/0.0437/0.023/0.0197/0.017/0.0158/0.0129/0.0106/0.0103
chr16.69591167.69789196	chr16	69591167	69789196	NOB1	0	-0.0131	16.69763280.C.T/16.69599803.A.G/16.69737908.C.T/16.69646778.G.A/16.69653696.C.G/16.69737468.C.G/16.69739777.T.A/16.69742387.A.G/16.69739770.T.A/16.69656889.G.A/16.69619388.T.G/16.69789196.C.T/16.69657656.T.C/16.69775500.C.T/16.69631748.A.G/16.69633245.T.C/16.69617513.C.G/16.69610002.A.G/16.69591167.T.C/16.69640217.A.G/16.69765524.C.T/16.69701031.C.T/16.69591580.A.G	0.282/0.1504/0.1041/0.0398/0.0396/0.0295/0.0232/0.0231/0.022/0.0172/0.0167/0.0163/0.0154/0.0129/0.0129/0.0128/0.0127/0.0126/0.0115/0.0113/0.0106/0.0105/0.0102
chr16.73002421.73028249	chr16	73002421	73028249	ZFHX3	0	0.0103	16.73002421.G.A/16.73024276.C.T/16.73028249.C.T	0.6171/0.3034/0.0414
chr16.73079683.73085286	chr16	73079683	73085286	ZFHX3	0	0.0089	16.73084276.T.C/16.73085286.A.G/16.73079683.T.C	0.7684/0.1347/0.0336
chr16.84759234.84806958	chr16	84759234	84806958	USP10	0	0.0098	16.84806958.A.G/16.84770961.T.G/16.84771176.C.T/16.84776286.C.G/16.84771765.G.C/16.84773625.C.T/16.84774120.T.C/16.84802227.G.A/16.84771705.G.GTGCTGGCTTT/16.84801395.TA.T/16.84801751.G.A/16.84796402.A.T/16.84796175.G.T/16.84789263.G.A/16.84760244.C.T/16.84788608.A.G/16.84777589.A.G/16.84785378.G.A/16.84759234.T.C	0.3175/0.0887/0.0829/0.0789/0.0479/0.0369/0.0298/0.0273/0.0263/0.0216/0.0208/0.0183/0.0143/0.0108/0.0108/0.0104/0.0103/0.0102/0.0101
chr16.89703424.89713174	chr16	89703424	89713174	CHMP1A	0	-0.0187	16.89711120.C.T/16.89708292.C.G/16.89709019.G.A/16.89708680.T.G/16.89713174.C.T/16.89708096.G.A/16.89708003.T.A/16.89710378.G.A/16.89703424.A.G	0.2052/0.1627/0.1503/0.1482/0.0841/0.0747/0.0561/0.0539/0.0158
chr16.89331774.89341168	chr16	89331774	89341168	AC137932.1	0	0.013	16.89340504.G.A/16.89338420.G.C/16.89341168.C.G/16.89331774.G.A	0.3778/0.3191/0.2508/0.0343
chr16.89555101.89571815	chr16	89555101	89571815	SPG7	0	0.01	16.89571815.C.G/16.89556476.T.C/16.89570635.T.C/16.89555314.T.C/16.89555101.A.G/16.89571408.G.A/16.89569827.G.C/16.89569628.C.T/16.89569317.G.C/16.89569639.C.CCATT/16.89567284.T.C/16.89568875.A.G/16.89567368.G.A	0.2045/0.1897/0.1508/0.0854/0.0649/0.061/0.044/0.0348/0.0331/0.0285/0.028/0.0246/0.0219
chr17.1958536.1995614	chr17	1958536	1995614	SMG6	0	-0.0105	17.1990959.C.A/17.1970898.C.T/17.1958536.G.A/17.1994071.C.G/17.1988377.A.T/17.1985050.T.C/17.1993498.G.A/17.1978963.T.A/17.1991460.A.G/17.1958609.T.C/17.1995211.C.T/17.1994966.G.T/17.1966920.C.T/17.1989637.C.T/17.1970201.C.A/17.1979188.T.C/17.1995611.G.C/17.1967501.C.T/17.1978484.T.C/17.1995614.C.G/17.1995218.C.T	0.2294/0.1009/0.0956/0.0776/0.0504/0.0401/0.0398/0.0379/0.0365/0.0325/0.0306/0.0236/0.0235/0.0221/0.0207/0.0192/0.0162/0.015/0.0146/0.0145/0.0103
chr17.1529662.1529662	chr17	1529662	1529662	SLC43A2	0	0.0091	17.1529662.A.G	0.9809
chr17.17559973.17600579	chr17	17559973	17600579	RAI1	0	-0.0108	17.17596751.G.C/17.17600579.T.G/17.17591759.T.A/17.17587521.T.G/17.17593453.T.C/17.17585146.T.C/17.17572987.A.T/17.17559973.G.GTA/17.17573037.C.T/17.17572544.T.C	0.4113/0.1779/0.0771/0.0725/0.068/0.0304/0.0261/0.0175/0.0136/0.01
chr17.16933983.17126792	chr17	16933983	17126792	FLCN	0	0.0082	17.17046024.C.A/17.17062241.C.G/17.16933983.G.T/17.17121624.T.C/17.16934485.G.A/17.17126792.C.T/17.17125595.A.G/17.16946343.G.C/17.17075318.A.G/17.16992544.C.A/17.16962811.C.T/17.17059872.C.T/17.16959955.G.A/17.17045861.C.T/17.17016012.G.A/17.16944132.G.A/17.17033397.C.T/17.16987257.G.C/17.17105615.G.C	0.1687/0.1317/0.0977/0.0868/0.081/0.0748/0.0693/0.0276/0.0252/0.0239/0.0227/0.0216/0.0215/0.0198/0.0173/0.0158/0.012/0.0116/0.0105
chr17.19474875.19474875	chr17	19474875	19474875	SLC47A1	0	-0.0489	17.19474875.C.T	1
chr17.19435278.19439066	chr17	19435278	19439066	SLC47A1	0	-0.0191	17.19435278.C.A/17.19437187.T.C/17.19438321.T.C/17.19438560.C.T/17.19439066.C.T	0.4195/0.285/0.1312/0.0624/0.0607
chr17.19459205.19459205	chr17	19459205	19459205	SLC47A1	0	-0.0151	17.19459205.T.A	1
chr17.19505402.19505402	chr17	19505402	19505402	SLC47A1	23055	0.0205	17.19505402.T.G	1
chr17.19362086.19362086	chr17	19362086	19362086	SLC47A1	36611	0.0122	17.19362086.T.A	1
chr17.36101633.36104121	chr17	36101633	36104121	HNF1B	0	-0.0102	17.36104121.C.G/17.36101633.G.T/17.36103149.G.A/17.36102833.G.A/17.36102035.G.C/17.36101926.G.A	0.2892/0.2737/0.1676/0.1381/0.0628/0.0621
chr17.37879588.37879588	chr17	37879588	37879588	ERBB2	0	-0.013	17.37879588.A.G	1
chr17.37067697.37071995	chr17	37067697	37071995	LASP1	0	0.0104	17.37070658.A.G/17.37071995.T.C/17.37071189.C.T/17.37070988.A.T/17.37070091.T.C/17.37070092.T.TA/17.37070994.A.G/17.37067697.C.CT/17.37070737.A.G/17.37068356.G.A/17.37070090.A.AC	0.2176/0.1785/0.1631/0.0669/0.0595/0.0595/0.0581/0.0526/0.0469/0.0361/0.0235
chr17.37507772.37722515	chr17	37507772	37722515	CDK12	0	0.012	17.37722515.G.A/17.37611679.A.T/17.37652429.G.A/17.37701045.G.A/17.37674568.C.T/17.37507772.C.T	0.2265/0.2138/0.2076/0.1715/0.1236/0.0345
chr17.42275834.42338945	chr17	42275834	42338945	AC003043.1	0	-0.0096	17.42338945.T.C/17.42275834.C.G/17.42296626.C.A/17.42300539.G.T/17.42289214.G.A/17.42336424.G.A/17.42277679.T.C	0.6765/0.0785/0.053/0.0271/0.0181/0.0121/0.0106
chr17.43340936.43367152	chr17	43340936	43367152	SPATA32	1458	0.0084	17.43361491.G.A/17.43361889.C.A/17.43340936.G.A/17.43367152.G.A/17.43360057.G.A/17.43353677.G.A/17.43351127.G.C/17.43350666.A.G/17.43342306.C.A	0.2001/0.1822/0.1074/0.0897/0.089/0.0876/0.0682/0.0527/0.0374
chr17.44931399.45174178	chr17	44931399	45174178	RPRML	0	-0.0097	17.45174178.A.G/17.44947958.A.AC/17.44931399.C.T/17.45128871.T.C	0.7719/0.0681/0.0481/0.0367
chr17.46126116.46318175	chr17	46126116	46318175	SKAP1	0	-0.012	17.46126116.G.A/17.46143042.T.C/17.46147945.G.A/17.46238276.A.G/17.46318175.C.T/17.46201311.T.C/17.46149964.G.A/17.46233490.G.A/17.46168535.G.A/17.46150144.C.CA/17.46194799.A.G/17.46208793.A.T/17.46157540.A.G/17.46170096.G.A/17.46183189.G.A/17.46191010.C.T/17.46164947.A.T/17.46155786.C.T/17.46155700.G.A/17.46158023.G.A	0.4502/0.1019/0.0492/0.0477/0.0304/0.0239/0.0236/0.0231/0.0203/0.0198/0.0183/0.0172/0.0155/0.0155/0.0153/0.0151/0.015/0.0141/0.014/0.014
chr17.48626389.48634564	chr17	48626389	48634564	SPATA20	0	-0.0112	17.48628470.T.A/17.48626398.C.T/17.48628092.A.G/17.48627148.G.C/17.48626626.G.A/17.48626575.C.T/17.48626389.C.T/17.48631607.T.C/17.48628581.T.A/17.48632310.A.G/17.48631857.G.A/17.48629312.G.C/17.48631324.T.C/17.48634564.T.G/17.48632401.G.A/17.48630814.T.C	0.4128/0.1018/0.0908/0.0504/0.05/0.0492/0.0407/0.0309/0.0257/0.0184/0.0173/0.0168/0.0156/0.0149/0.0119/0.0105
chr17.54752926.54776955	chr17	54752926	54776955	NOG	79976	-0.0139	17.54776955.A.T/17.54752926.T.A/17.54773238.T.G	0.8454/0.0714/0.0368
chr17.58863915.58863915	chr17	58863915	58863915	BCAS3	0	-0.0111	17.58863915.T.C	0.9995
chr17.59456589.59456589	chr17	59456589	59456589	BCAS3	0	0.0285	17.59456589.C.T	0.9937
chr17.59237376.59241155	chr17	59237376	59241155	BCAS3	0	-0.0359	17.59237376.C.CAG/17.59241155.T.C/17.59239149.T.A/17.59239221.A.G/17.59239259.T.C	0.5086/0.1901/0.1358/0.0861/0.0473
chr17.59475642.59486799	chr17	59475642	59486799	TBX2	0	0.0191	17.59486732.C.T/17.59486799.A.G/17.59478644.G.A/17.59475642.C.T/17.59485555.C.T/17.59478354.G.C/17.59478776.G.C/17.59484316.A.G/17.59484833.C.T/17.59483766.C.T/17.59482169.C.G/17.59482166.C.G/17.59482173.G.A/17.59485120.G.A	0.1463/0.1302/0.1219/0.1001/0.0871/0.0871/0.0535/0.0456/0.0429/0.0396/0.0324/0.0277/0.0217/0.018
chr17.65335398.65396360	chr17	65335398	65396360	PITPNC1	0	0.0086	17.65373979.C.G/17.65374725.G.A/17.65381347.G.C/17.65390645.A.G/17.65396360.G.A/17.65370808.C.T/17.65358096.A.ACTGGAACG/17.65368899.T.G/17.65359260.C.T/17.65354581.G.A/17.65335398.A.AT/17.65352002.G.A	0.2411/0.151/0.0834/0.0797/0.0731/0.073/0.072/0.0495/0.0468/0.0296/0.0233/0.0174
chr17.66433179.66460315	chr17	66433179	66460315	WIPI1	0	-0.0116	17.66449122.G.A/17.66457658.C.T/17.66451708.A.G/17.66448490.A.G/17.66439605.T.C/17.66433299.A.T/17.66451026.A.G/17.66460315.A.G/17.66433179.A.G/17.66433181.A.G/17.66447421.A.T/17.66453305.C.G	0.469/0.1453/0.102/0.0382/0.0357/0.0335/0.0327/0.0147/0.0133/0.0128/0.0123/0.0122
chr17.70403690.70403690	chr17	70403690	70403690	SLC39A11	238397	-0.0093	17.70403690.C.G	0.9782
chr18.19082003.19283206	chr18	19082003	19283206	ABHD3	0	0.0099	18.19283206.T.G/18.19276699.T.G/18.19274488.T.A/18.19082003.C.T/18.19276332.A.G/18.19276001.A.T/18.19274963.A.G/18.19185392.C.T/18.19180878.C.T/18.19277588.C.T/18.19153494.C.T/18.19261864.C.T	0.3489/0.0766/0.061/0.0554/0.0526/0.0478/0.0464/0.0189/0.0171/0.0167/0.0159/0.01
chr18.24449049.24449049	chr18	24449049	24449049	AQP4	3267	-0.0136	18.24449049.G.T	0.9765
chr18.42777064.42785733	chr18	42777064	42785733	SLC14A2	7227	-0.0124	18.42784049.G.T/18.42781883.C.A/18.42782952.G.A/18.42781374.C.T/18.42777064.C.T/18.42779107.T.G/18.42785733.G.C	0.2613/0.2134/0.196/0.1434/0.0623/0.0457/0.0216
chr18.42309786.42309786	chr18	42309786	42309786	SETBP1	0	0.0106	18.42309786.T.C	0.9876
chr18.46460903.46469962	chr18	46460903	46469962	SMAD7	0	0.0124	18.46469664.A.G/18.46465540.A.C/18.46469962.C.G/18.46460903.C.G	0.3524/0.3509/0.1723/0.1195
chr18.46293749.46317137	chr18	46293749	46317137	CTIF	0	0.0093	18.46293749.G.A/18.46314172.C.T/18.46295787.G.T/18.46312960.C.G/18.46297120.G.T/18.46312556.C.T/18.46317137.G.A/18.46312868.C.T	0.3483/0.1674/0.1326/0.1021/0.0863/0.0716/0.0198/0.0196
chr18.59328786.59372958	chr18	59328786	59372958	RNF152	102338	0.0163	18.59332029.G.A/18.59359219.C.T/18.59360081.G.A/18.59365131.T.TTA/18.59349827.A.C/18.59369292.T.A/18.59353942.G.A/18.59369105.C.T/18.59334954.C.T/18.59328934.C.T/18.59372958.C.T/18.59338087.G.A/18.59367439.C.T/18.59328786.G.A/18.59338173.G.A/18.59344948.C.T/18.59343181.C.A/18.59360619.T.C/18.59342835.C.T/18.59335233.T.C	0.1496/0.1415/0.1407/0.0946/0.0619/0.0569/0.0357/0.0293/0.0286/0.0222/0.0213/0.0208/0.0194/0.0184/0.0151/0.0146/0.0122/0.0121/0.0111/0.0101
chr18.60960310.60960310	chr18	60960310	60960310	BCL2	0	-0.0098	18.60960310.C.T	0.9901
chr18.77156537.77160235	chr18	77156537	77160235	NFATC1	0	-0.0344	18.77160235.A.C/18.77156537.C.G	0.8549/0.1448
chr18.77153907.77160764	chr18	77153907	77160764	NFATC1	0	0.0096	18.77160764.A.AGC/18.77160601.C.A/18.77153907.C.T/18.77160688.GA.G/18.77156448.C.G	0.8222/0.057/0.0234/0.0216/0.0143
chr19.1230677.1238899	chr19	1230677	1238899	C19orf26	0	-0.0098	19.1238257.C.CG/19.1238322.G.C/19.1230677.G.A/19.1238899.T.C/19.1237682.T.C/19.1232558.T.C	0.558/0.2616/0.0564/0.0344/0.0216/0.0188
chr19.3951347.3973049	chr19	3951347	3973049	DAPK3	0	-0.01	19.3951347.G.A/19.3953141.G.A/19.3967983.A.T/19.3954627.G.A/19.3951785.C.T/19.3951567.C.T/19.3952001.C.T/19.3970694.C.A/19.3955383.T.C/19.3955836.G.A/19.3961533.G.A/19.3973049.T.C/19.3960638.G.A	0.1961/0.1022/0.094/0.0924/0.0717/0.0704/0.0696/0.0618/0.0562/0.0548/0.0428/0.0326/0.0309
chr19.13220703.13220703	chr19	13220703	13220703	TRMT1	0	-0.0096	19.13220703.C.G	0.9628
chr19.14169134.14185962	chr19	14169134	14185962	hsa-mir-1199	0	-0.012	19.14172951.T.G/19.14172921.A.T/19.14172896.G.C/19.14169134.A.G/19.14175888.C.A/19.14177913.T.TA/19.14175890.T.TA/19.14175889.C.A/19.14175887.C.T/19.14185962.G.A/19.14172728.C.T	0.4824/0.2003/0.1006/0.0321/0.029/0.0246/0.0193/0.0193/0.0193/0.014/0.012
chr19.18575193.18589943	chr19	18575193	18589943	ELL	0	-0.0126	19.18575193.A.G/19.18589943.C.T	0.5643/0.4357
chr19.18384544.18402142	chr19	18384544	18402142	JUND	0	-0.0094	19.18402117.G.A/19.18386367.A.G/19.18395112.G.A/19.18398335.T.G/19.18384950.T.G/19.18384544.C.T/19.18394549.T.TAAA/19.18392873.C.A/19.18386063.G.A/19.18388383.C.T/19.18389135.A.G/19.18402142.C.G/19.18388037.C.T/19.18386813.C.CTCCAGGGAGTATGCA/19.18398030.A.C/19.18388250.A.G/19.18388158.C.T/19.18399750.C.T	0.1895/0.1427/0.1338/0.0974/0.0528/0.0388/0.0282/0.0279/0.027/0.0264/0.0255/0.016/0.0133/0.0133/0.0129/0.0112/0.011/0.0106
chr19.33357433.33364628	chr19	33357433	33364628	SLC7A9	0	-0.0169	19.33360369.C.A/19.33358355.T.C/19.33358998.A.G/19.33357433.G.C/19.33364628.C.T	0.6199/0.1262/0.1082/0.0898/0.022
chr19.33183812.33216592	chr19	33183812	33216592	TDRD12	0	0.0169	19.33183812.C.T/19.33190263.C.T/19.33216592.G.A	0.7367/0.1576/0.1057
chr19.33353427.33353427	chr19	33353427	33353427	SLC7A9	0	0.0102	19.33353427.C.T	0.9901
chr19.36342212.36342212	chr19	36342212	36342212	NPHS1	0	0.0149	19.36342212.C.T	0.996
chr19.40734673.40862872	chr19	40734673	40862872	PLD3	0	-0.0114	19.40743523.C.T/19.40800881.A.T/19.40759660.T.C/19.40734673.T.A/19.40774824.G.A/19.40772688.G.A/19.40772924.C.A/19.40772985.C.G/19.40742105.T.C/19.40760072.C.T/19.40793461.G.GT/19.40774253.G.A/19.40791483.C.G/19.40797631.G.C/19.40791512.G.A/19.40792589.G.A/19.40793313.T.C/19.40862872.G.T/19.40784838.C.G	0.2968/0.1863/0.0497/0.0485/0.0401/0.0342/0.0281/0.0281/0.0266/0.0246/0.0221/0.017/0.0158/0.0143/0.0139/0.0129/0.0118/0.0105/0.01
chr19.40719537.40957316	chr19	40719537	40957316	BLVRB	0	0.0092	19.40732460.C.T/19.40737310.G.A/19.40772251.G.C/19.40854442.C.T/19.40719537.C.A/19.40753056.T.C/19.40847634.T.C/19.40738021.G.A/19.40785947.T.C/19.40957316.G.C	0.5783/0.0276/0.0217/0.0185/0.0169/0.0149/0.0136/0.0127/0.0126/0.0124
chr19.45411941.45411941	chr19	45411941	45411941	APOE	0	0.018	19.45411941.T.C	0.9999
chr19.46179043.46181392	chr19	46179043	46181392	GIPR	0	-0.0105	19.46181392.G.C/19.46180414.G.T/19.46180184.C.T/19.46179043.G.A	0.8448/0.0517/0.0392/0.0259
chr19.47379126.47379126	chr19	47379126	47379126	AP2S1	24877	-0.0091	19.47379126.G.A	0.977
chr19.49214066.49222483	chr19	49214066	49222483	MAMSTR	0	0.0112	19.49214470.T.C/19.49214066.G.A/19.49217305.A.G/19.49222483.C.G	0.5189/0.3824/0.0274/0.0229
chr19.49559963.49712066	chr19	49559963	49712066	TRPM4	0	0.0097	19.49571113.C.T/19.49561942.T.C/19.49664224.C.G/19.49712066.G.A/19.49560461.G.A/19.49707201.G.A/19.49559963.C.G/19.49707111.G.A/19.49666555.T.C/19.49621964.T.C	0.6533/0.0838/0.0587/0.0217/0.0216/0.0179/0.017/0.0169/0.0151/0.0149
chr19.53448098.53457255	chr19	53448098	53457255	ZNF321P	0	-0.0094	19.53448098.A.G/19.53454789.A.T/19.53452769.A.G/19.53450533.C.CT/19.53455877.C.T/19.53453777.C.T/19.53452944.T.G/19.53451228.T.C/19.53451291.T.C/19.53457255.T.C/19.53455088.T.A/19.53455221.A.G/19.53457246.G.A/19.53456490.C.CA/19.53454963.T.A/19.53457223.A.G/19.53452475.A.ACCTG/19.53454475.C.CACT	0.237/0.2049/0.0597/0.0581/0.0523/0.048/0.0468/0.0421/0.0305/0.0247/0.0214/0.0206/0.0203/0.0203/0.0197/0.0173/0.0148/0.0129
chr20.2799897.2881765	chr20	2799897	2881765	PTPRA	0	0.0104	20.2840773.C.T/20.2800848.G.A/20.2844226.T.C/20.2799897.C.A/20.2838212.G.A/20.2881765.C.T/20.2812772.A.G/20.2801040.C.A/20.2877385.T.C/20.2809486.G.T/20.2808307.T.C	0.4923/0.1723/0.0808/0.0459/0.0443/0.0231/0.0147/0.014/0.014/0.0123/0.0122
chr20.39634366.39797465	chr20	39634366	39797465	PLCG1	0	0.0104	20.39636663.C.T/20.39634366.C.G/20.39639876.A.G/20.39640879.C.T/20.39797465.T.C/20.39678289.C.T	0.3304/0.2997/0.1515/0.0772/0.0442/0.0177
chr20.43034016.43036452	chr20	43034016	43036452	HNF4A	0	-0.0092	20.43036452.G.A/20.43034016.G.A/20.43035138.C.T/20.43035160.G.C/20.43034468.A.G	0.4437/0.4109/0.0513/0.0295/0.0183
chr20.52732362.52732362	chr20	52732362	52732362	CYP24A1	37625	0.0175	20.52732362.T.C	0.9715
chr20.52788925.52788925	chr20	52788925	52788925	CYP24A1	0	-0.017	20.52788925.G.A	0.9982
chr20.52737123.52737227	chr20	52737123	52737227	CYP24A1	32761	-0.0117	20.52737123.C.G/20.52737227.A.AT	0.7052/0.2791
chr20.56131562.56137895	chr20	56131562	56137895	PCK1	0	-0.0111	20.56137895.G.C/20.56131562.A.G/20.56131697.T.A	0.9116/0.0285/0.0273
chr20.57458104.57469055	chr20	57458104	57469055	GNAS	0	0.0119	20.57465571.G.A/20.57458104.G.T/20.57468807.G.A/20.57469055.C.T	0.4394/0.3205/0.156/0.0748
chr20.60927412.60949043	chr20	60927412	60949043	LAMA5	0	-0.0116	20.60939835.A.T/20.60941060.G.A/20.60938310.G.A/20.60938648.C.T/20.60947212.T.C/20.60927412.G.A/20.60949043.A.G	0.3579/0.2002/0.0847/0.0589/0.0248/0.0182/0.01
chr20.62470872.62470872	chr20	62470872	62470872	AL158091.1	3906	0.012	20.62470872.C.T	0.992
chr20.62148912.62152519	chr20	62148912	62152519	PPDPF	0	-0.0132	20.62152519.C.G/20.62148912.C.T/20.62149840.G.A	0.86/0.0601/0.0446
chr21.16576783.16576783	chr21	16576783	16576783	NRIP1	139462	-0.0178	21.16576783.G.A	0.9968
chr21.35356706.35358734	chr21	35356706	35358734	ATP5O	68423	-0.0162	21.35356706.G.A/21.35358734.G.A	0.9284/0.029
chr21.37829508.37835764	chr21	37829508	37835764	CLDN14	0	0.0126	21.37829508.C.T/21.37833751.G.A/21.37832621.G.T/21.37831952.C.G/21.37834641.A.G/21.37832408.A.G/21.37831867.C.T/21.37835501.C.T/21.37835648.A.G/21.37835675.C.A/21.37834721.G.A/21.37834835.T.C/21.37835764.C.G/21.37833307.C.T/21.37835333.G.A/21.37834944.A.G/21.37834914.A.T	0.2138/0.1634/0.1507/0.097/0.0611/0.0475/0.0386/0.028/0.027/0.022/0.0204/0.017/0.016/0.0141/0.0137/0.0136/0.0129
chr21.38066883.38071988	chr21	38066883	38071988	SIM2	0	0.0118	21.38071367.C.G/21.38071988.A.G/21.38066883.C.A	0.4593/0.317/0.2149
chr21.38081480.38081480	chr21	38081480	38081480	SIM2	0	-0.0088	21.38081480.C.T	0.9908
chr21.46931109.46931109	chr21	46931109	46931109	SLC19A1	0	-0.0113	21.46931109.G.A	0.9914
chr21.46930092.46930092	chr21	46930092	46930092	SLC19A1	0	-0.0092	21.46930092.G.A	0.9938
chr22.18910355.18915347	chr22	18910355	18915347	PRODH	0	-0.009	22.18910355.G.T/22.18910844.A.G/22.18915347.C.T/22.18915282.C.T/22.18911771.C.T/22.18911733.T.C	0.6731/0.0745/0.0661/0.0608/0.052/0.051
chr22.27977955.27978888	chr22	27977955	27978888	MN1	165377	0.0101	22.27978888.C.G/22.27978272.G.A/22.27977955.A.T/22.27978565.C.A/22.27978512.C.T	0.6095/0.2089/0.0656/0.056/0.0547
chr22.30679387.30749341	chr22	30679387	30749341	SF3A1	0	0.0105	22.30681257.C.G/22.30686226.T.C/22.30714684.A.C/22.30692353.A.T/22.30711443.A.G/22.30679387.A.G/22.30728356.A.C/22.30736911.G.A/22.30709531.G.C/22.30738737.G.A/22.30726826.C.G/22.30748218.A.G/22.30735908.A.G/22.30732236.A.G/22.30746404.A.G/22.30749341.G.C	0.143/0.1403/0.0922/0.0878/0.0858/0.085/0.0583/0.0491/0.0405/0.0345/0.031/0.0306/0.0264/0.0213/0.0208/0.0173
chr22.36539804.36556823	chr22	36539804	36556823	APOL3	0	0.0098	22.36556823.G.T/22.36548406.G.A/22.36549166.T.A/22.36543898.A.T/22.36539804.A.G/22.36542194.A.C/22.36544729.A.G/22.36545826.T.C/22.36550067.T.C/22.36545137.A.T/22.36541725.G.T/22.36545780.C.T/22.36552402.T.C/22.36555472.C.G	0.474/0.0906/0.0656/0.057/0.0506/0.039/0.0324/0.0304/0.0241/0.0222/0.0218/0.021/0.0143/0.0136
chr22.38595260.38601430	chr22	38595260	38601430	MAFF	0	-0.0157	22.38601430.C.CCT/22.38601231.G.T/22.38600542.C.T/22.38599978.G.A/22.38599857.G.C/22.38599364.G.A/22.38599767.C.G/22.38598234.A.G/22.38595260.A.T	0.3918/0.1378/0.0927/0.0782/0.0738/0.0683/0.0639/0.03/0.0151
chr22.43104750.43136808	chr22	43104750	43136808	A4GALT	0	-0.0132	22.43116985.T.C/22.43117375.A.AG/22.43123195.A.G/22.43112961.T.C/22.43112818.C.A/22.43104750.C.T/22.43121196.T.C/22.43109743.A.G/22.43106189.G.C/22.43110736.T.C/22.43112475.C.T/22.43136583.G.A/22.43136212.A.G/22.43136808.T.G	0.2632/0.1328/0.1196/0.0711/0.0543/0.0509/0.05/0.0405/0.0359/0.0324/0.0309/0.0186/0.0119/0.0108
chr22.50744821.50876077	chr22	50744821	50876077	PPP6R2	0	-0.0109	22.50825204.A.G/22.50825615.G.A/22.50843852.A.T/22.50816619.A.G/22.50831191.G.A/22.50744821.A.G/22.50876077.T.C/22.50831053.A.G/22.50830697.A.G/22.50830787.A.C/22.50834655.G.A/22.50833816.G.A/22.50826838.T.A/22.50833259.T.C/22.50826336.C.T/22.50832752.A.C/22.50828206.G.T	0.2188/0.1488/0.1125/0.1005/0.0799/0.0459/0.0268/0.0249/0.0191/0.0178/0.0162/0.0156/0.0136/0.0132/0.0121/0.0111/0.0108
chr22.50699164.50984089	chr22	50699164	50984089	ODF3B	0	0.0093	22.50716480.C.T/22.50928012.G.A/22.50699164.G.A/22.50795620.A.G/22.50984089.G.A/22.50836855.G.A	0.4393/0.304/0.1123/0.0381/0.0219/0.0202
