# Supplementary material for: SparsePro: An efficient fine-mapping method integrating summary statistics and functional annotations
Source: PLoS Genet. 2023 Dec 28;19(12):e1011104. doi: 10.1371/journal.pgen.1011104 (PMC10781022; doi:10.1371/journal.pgen.1011104)
Supplement: S16 Table — (XLSX) [file pgen.1011104.s017.xlsx]

## Sheet: Sheet1
Region	Chr	Start	End	Nearest_gene	Distance_to_nearest_gene	Beta	Causal_set	PIP
chr1.721757.725196	chr1	721757	725196	AL669831.1	13336	-0.0169	1.725196.G.A/1.724324.G.A/1.721757.T.A/1.723742.T.C	0.5569/0.3283/0.0425/0.0251
chr1.754988.754988	chr1	754988	754988	AL669831.1	15851	0.0117	1.754988.T.A	0.997
chr1.2427712.2444414	chr1	2427712	2444414	PANK4	0	0.0102	1.2444414.G.A/1.2427712.C.T	0.9115/0.0256
chr1.3418794.3454302	chr1	3418794	3454302	MEGF6	0	-0.0172	1.3453309.C.T/1.3427351.A.G/1.3453592.C.T/1.3431555.C.T/1.3427485.G.A/1.3428747.T.C/1.3418794.G.C/1.3431441.G.A/1.3427298.G.A/1.3425867.C.A/1.3453046.C.G/1.3447278.G.A/1.3426693.A.G/1.3426796.C.T/1.3454302.C.T	0.121/0.1196/0.1178/0.0969/0.0833/0.0822/0.0689/0.0628/0.0571/0.0377/0.0279/0.0151/0.0132/0.0126/0.0123
chr1.6659505.6695331	chr1	6659505	6695331	DNAJC11	0	0.0164	1.6677064.A.G/1.6678864.A.C/1.6681275.A.C/1.6680907.G.A/1.6681262.A.G/1.6659505.G.A/1.6662913.G.A/1.6661732.C.A/1.6695331.G.T/1.6660349.A.G/1.6663031.G.C	0.214/0.156/0.1362/0.1138/0.0842/0.065/0.0545/0.0409/0.0346/0.0292/0.0192
chr1.17306029.17311190	chr1	17306029	17311190	MFAP2	0	0.0272	1.17311190.A.G/1.17309718.C.T/1.17308254.T.C/1.17306675.C.G/1.17306029.C.A/1.17306870.G.A/1.17306596.C.T	0.271/0.2433/0.1937/0.1018/0.0739/0.0561/0.028
chr1.22482625.22491665	chr1	22482625	22491665	WNT4	12164	-0.0104	1.22484545.G.A/1.22487500.C.T/1.22489200.G.A/1.22482625.C.A/1.22491665.G.T	0.2744/0.2555/0.2045/0.1332/0.0899
chr1.25241116.25241116	chr1	25241116	25241116	RUNX3	0	0.0164	1.25241116.A.G	1
chr1.25249252.25261386	chr1	25249252	25261386	RUNX3	0	0.0116	1.25256444.G.A/1.25250919.G.GT/1.25258867.G.C/1.25251424.G.A/1.25249252.C.A/1.25251456.G.A/1.25251923.A.T/1.25251706.T.C/1.25254317.C.T/1.25259884.C.G/1.25250830.C.T/1.25258301.G.T/1.25258585.G.C/1.25251326.G.A/1.25261203.T.C/1.25261386.T.C	0.1229/0.1015/0.072/0.0688/0.0676/0.0675/0.0602/0.0598/0.0584/0.0581/0.0518/0.0469/0.0412/0.0373/0.0234/0.0154
chr1.36752152.36789546	chr1	36752152	36789546	RP11-268J15.5	0	-0.0146	1.36752152.C.T/1.36758061.C.T/1.36789546.A.G/1.36760590.C.T/1.36787888.G.A	0.4387/0.1617/0.1573/0.1487/0.0631
chr1.40302463.40351651	chr1	40302463	40351651	TRIT1	0	-0.0122	1.40319016.G.GT/1.40308918.T.C/1.40324720.C.T/1.40328892.C.T/1.40327203.C.G/1.40304647.A.G/1.40327681.G.A/1.40348052.G.A/1.40302463.C.A/1.40351651.A.G/1.40303089.G.T/1.40338386.G.T	0.6789/0.0572/0.0284/0.0284/0.0231/0.0226/0.0223/0.0218/0.0212/0.0177/0.016/0.0152
chr1.51143592.52344245	chr1	51143592	52344245	NRD1	0	-0.0108	1.51921381.C.T/1.51143592.G.A/1.52340505.G.T/1.52339728.C.T/1.52344245.T.G/1.52306569.G.A	0.605/0.0767/0.0304/0.0233/0.0185/0.0112
chr1.78023173.78504264	chr1	78023173	78504264	GIPC2	0	0.0089	1.78392446.G.A/1.78070458.C.T/1.78276977.G.A/1.78023173.C.T/1.78191727.T.C/1.78460935.G.A/1.78495175.G.A/1.78160252.T.A/1.78504264.A.G/1.78331226.C.T	0.3164/0.1556/0.0997/0.0843/0.0652/0.0252/0.0183/0.0169/0.0136/0.0102
chr1.92077097.92080059	chr1	92077097	92080059	TGFBR3	65843	-0.0355	1.92077097.G.A/1.92080059.A.G/1.92077409.A.G/1.92079130.T.TC	0.405/0.2954/0.1619/0.1031
chr1.92372768.92385575	chr1	92372768	92385575	TGFBR3	877	0.0184	1.92381483.A.G/1.92377819.A.T/1.92382899.G.A/1.92385575.C.T/1.92384777.C.T/1.92385034.C.T/1.92372768.T.C	0.249/0.2113/0.1752/0.1003/0.0868/0.0814/0.0503
chr1.92158571.92170792	chr1	92158571	92170792	TGFBR3	0	-0.0135	1.92164876.A.C/1.92164100.C.T/1.92166931.C.T/1.92170792.T.A/1.92163330.G.A/1.92168649.A.T/1.92158571.T.C/1.92163343.T.C/1.92162920.C.T/1.92160957.C.T	0.1978/0.1838/0.1287/0.1175/0.0804/0.0786/0.0646/0.063/0.0353/0.0212
chr1.92106637.92114178	chr1	92106637	92114178	TGFBR3	31724	-0.0195	1.92106637.A.C/1.92107208.T.A/1.92111567.C.T/1.92114175.G.A/1.92114178.A.T	0.4713/0.383/0.0609/0.0229/0.0227
chr1.92029125.92031110	chr1	92029125	92031110	CDC7	37805	0.0184	1.92030306.G.A/1.92031110.T.C/1.92029125.A.G/1.92030967.C.A	0.4768/0.2767/0.1459/0.0992
chr1.92148839.92178787	chr1	92148839	92178787	TGFBR3	0	0.0102	1.92149277.C.T/1.92151760.A.C/1.92148839.T.C/1.92178787.T.G/1.92149096.C.T/1.92149139.C.T	0.2068/0.2051/0.1926/0.1319/0.1304/0.0908
chr1.111737916.111737916	chr1	111737916	111737916	DENND2D	0	0.0155	1.111737916.T.C	0.9706
chr1.149905279.149989434	chr1	149905279	149989434	OTUD7B	0	-0.012	1.149910775.T.C/1.149905279.G.A/1.149989434.T.C/1.149965170.G.T/1.149938898.T.C/1.149931541.G.A/1.149926987.C.T/1.149945558.C.A	0.425/0.294/0.0659/0.053/0.0368/0.027/0.0242/0.0236
chr1.154411852.154668217	chr1	154411852	154668217	AL606500.1	0	0.0118	1.154668217.T.C/1.154522394.C.A/1.154411852.G.A/1.154513387.A.C/1.154535000.T.TA/1.154531910.G.A/1.154533863.G.C	0.5262/0.2544/0.0728/0.0557/0.0199/0.0167/0.0166
chr1.155137395.155172725	chr1	155137395	155172725	THBS3	0	0.0147	1.155167786.A.G/1.155153537.C.T/1.155172725.T.C/1.155137395.G.T	0.5706/0.2501/0.1061/0.0543
chr1.185851482.185872823	chr1	185851482	185872823	HMCN1	0	0.011	1.185856250.G.A/1.185863735.T.C/1.185855289.T.C/1.185859073.T.G/1.185851482.G.GT/1.185865551.G.A/1.185856725.C.T/1.185872823.A.T/1.185854271.G.A	0.2278/0.1903/0.1341/0.1162/0.073/0.0412/0.0391/0.0152/0.0129
chr1.185930217.185930217	chr1	185930217	185930217	HMCN1	0	0.0102	1.185930217.A.C	0.9772
chr1.186113852.186128036	chr1	186113852	186128036	HMCN1	0	-0.0165	1.186113852.G.C/1.186128036.G.T	0.9439/0.0272
chr1.198858176.198935394	chr1	198858176	198935394	PTPRC	131632	0.0162	1.198898157.A.G/1.198858190.ACCTCTGTAAGAAACCTCAG.A/1.198898427.C.T/1.198882670.A.C/1.198884069.T.C/1.198858176.A.AAC/1.198859198.T.C/1.198859041.G.GA/1.198935394.T.C	0.2747/0.1643/0.1349/0.1262/0.0966/0.0714/0.041/0.034/0.0336
chr1.201410585.201425785	chr1	201410585	201425785	PHLDA3	8835	0.0109	1.201424422.G.A/1.201418937.C.T/1.201412661.CAGGTG.C/1.201421063.CAT.C/1.201415100.C.T/1.201421691.C.CA/1.201422201.G.A/1.201410585.A.G/1.201423940.G.C/1.201425785.G.T/1.201422959.A.G/1.201418916.G.A	0.2163/0.1151/0.1067/0.0942/0.0859/0.0668/0.051/0.0509/0.0508/0.0453/0.045/0.0196
chr1.201764737.201886402	chr1	201764737	201886402	LMOD1	0	-0.0106	1.201884647.G.C/1.201884668.A.G/1.201884376.CAT.C/1.201885791.G.A/1.201882277.G.C/1.201787833.G.A/1.201784151.G.A/1.201793440.C.G/1.201886402.A.G/1.201790826.T.C/1.201885446.G.T/1.201767249.C.T/1.201783682.A.G/1.201764737.A.C/1.201767474.C.G	0.1662/0.125/0.1171/0.0706/0.0678/0.0607/0.0549/0.0446/0.0425/0.0413/0.0403/0.0124/0.0113/0.0108/0.0107
chr1.205677148.205912786	chr1	205677148	205912786	SLC26A9	0	-0.0098	1.205908630.C.G/1.205908867.C.T/1.205907796.T.C/1.205912786.G.T/1.205909565.G.GA/1.205910883.G.T/1.205730573.G.T/1.205677148.A.G/1.205734032.C.T/1.205694720.G.A/1.205909276.C.T/1.205910631.C.T/1.205723639.A.T/1.205718468.A.G/1.205692084.C.A/1.205909285.A.C/1.205698026.G.A/1.205714478.G.A/1.205722958.C.T/1.205910604.A.G/1.205712957.T.G/1.205685352.T.C/1.205911385.T.A	0.1477/0.1457/0.1137/0.1114/0.0764/0.0397/0.0258/0.0231/0.0222/0.0215/0.0199/0.019/0.0187/0.0183/0.0182/0.0161/0.0145/0.0137/0.0135/0.0128/0.0117/0.011/0.0107
chr1.218519367.218523730	chr1	218519367	218523730	TGFB2	0	0.0166	1.218519928.A.AAAAC/1.218519367.T.C/1.218523730.C.T/1.218520995.A.G	0.3852/0.2874/0.165/0.1598
chr1.218607532.218607532	chr1	218607532	218607532	TGFB2	0	0.0172	1.218607532.G.C	1
chr1.218833890.218833890	chr1	218833890	218833890	C1orf143	134570	-0.0142	1.218833890.A.G	0.964
chr1.218623094.218701401	chr1	218623094	218701401	C1orf143	0	0.0116	1.218689155.T.C/1.218698027.C.T/1.218623094.T.C/1.218701401.T.A/1.218690948.G.A/1.218670357.T.C/1.218681971.G.A	0.5588/0.1708/0.1211/0.0363/0.0274/0.0245/0.0183
chr1.218521609.218521609	chr1	218521609	218521609	TGFB2	0	0.0128	1.218521609.G.A	0.9878
chr1.218746863.218798710	chr1	218746863	218798710	C1orf143	47544	0.0096	1.218769441.C.T/1.218777114.T.TAGAA/1.218746863.G.C/1.218775194.G.A/1.218773213.G.C/1.218798315.G.C/1.218748931.G.T/1.218770591.G.A/1.218772754.G.T/1.218753568.G.GTA/1.218772610.A.G/1.218772529.G.T/1.218769293.T.A/1.218786572.C.T/1.218781326.A.AG/1.218777313.T.C/1.218781004.T.C/1.218756119.A.G/1.218798710.A.G/1.218782321.A.T	0.0911/0.081/0.0788/0.0781/0.0762/0.0542/0.0512/0.046/0.0418/0.0417/0.0403/0.0392/0.0387/0.0334/0.031/0.0303/0.0269/0.0261/0.0241/0.0226
chr1.219483218.219500754	chr1	219483218	219500754	LYPLAL1	97012	0.0166	1.219483874.G.A/1.219489494.A.G/1.219489678.A.G/1.219500754.C.T/1.219483218.G.A	0.2463/0.2246/0.2066/0.1557/0.1499
chr1.219846938.219929251	chr1	219846938	219929251	SLC30A10	0	-0.0151	1.219857020.CG.C/1.219929251.C.T/1.219855776.T.C/1.219846938.C.T/1.219853742.G.T/1.219908049.G.GA/1.219897941.G.A/1.219926009.T.C	0.2007/0.1975/0.1176/0.1171/0.1154/0.0914/0.0873/0.0608
chr1.239859490.239897705	chr1	239859490	239897705	CHRM3	0	0.0235	1.239888757.C.T/1.239883616.A.G/1.239882599.C.T/1.239891511.T.A/1.239881926.A.G/1.239883802.G.C/1.239885810.C.A/1.239897705.T.C/1.239859490.G.A	0.2353/0.1692/0.1259/0.1109/0.107/0.0819/0.0623/0.0516/0.0142
chr1.240776222.240778403	chr1	240776222	240778403	GREM2	774	0.011	1.240776886.A.T/1.240776222.G.A/1.240778057.G.T/1.240778403.T.G/1.240778399.A.G	0.359/0.2535/0.1761/0.0994/0.0911
chr2.9285206.9303018	chr2	9285206	9303018	ASAP2	43876	0.0162	2.9293180.C.T/2.9294727.T.C/2.9294581.T.A/2.9295037.C.T/2.9295682.G.A/2.9294740.G.A/2.9299699.T.A/2.9297582.C.G/2.9298590.C.A/2.9297590.G.A/2.9300732.A.G/2.9301922.T.C/2.9302037.C.T/2.9290357.C.T/2.9296371.G.A/2.9296404.T.C/2.9285206.A.G/2.9303018.T.C/2.9300092.G.T/2.9286959.A.G	0.276/0.0916/0.0877/0.0604/0.0533/0.0459/0.0443/0.0419/0.0399/0.0345/0.0283/0.0221/0.0205/0.0195/0.0163/0.0155/0.0133/0.0112/0.0111/0.0108
chr2.15904041.15922445	chr2	15904041	15922445	AC008271.1	19579	-0.015	2.15906185.T.C/2.15912926.A.G/2.15906778.T.C/2.15906854.T.C/2.15913628.C.CA/2.15906179.C.T/2.15922445.C.T/2.15909960.T.C/2.15904041.A.G/2.15909931.T.C/2.15910028.C.G/2.15909094.C.G/2.15913824.A.T	0.2203/0.1465/0.1029/0.0953/0.0827/0.0752/0.0628/0.0432/0.0387/0.0284/0.0254/0.0242/0.0155
chr2.18290109.18292748	chr2	18290109	18292748	KCNS3	0	-0.0199	2.18292748.G.A/2.18292452.G.A/2.18290109.A.G	0.8113/0.0865/0.0639
chr2.18549492.18587516	chr2	18549492	18587516	KCNS3	6611	0.0111	2.18587516.G.C/2.18577858.T.A/2.18554145.G.GA/2.18551817.A.AT/2.18555235.G.C/2.18557961.T.G/2.18555527.C.T/2.18556692.C.A/2.18554426.T.C/2.18556864.T.C/2.18555076.A.G/2.18554918.A.G/2.18550733.C.T/2.18549492.C.T	0.228/0.1908/0.1062/0.0715/0.0567/0.0443/0.0432/0.0425/0.041/0.0396/0.0348/0.0266/0.0141/0.0118
chr2.36708041.36726921	chr2	36708041	36726921	CRIM1	0	-0.0165	2.36726921.T.G/2.36724282.A.C/2.36714954.A.C/2.36719170.T.C/2.36718756.T.C/2.36719390.A.C/2.36713385.T.C/2.36708041.A.G/2.36718956.C.G/2.36722125.T.C	0.2041/0.1842/0.1191/0.116/0.0957/0.0787/0.0728/0.0362/0.0303/0.0134
chr2.43451957.43786818	chr2	43451957	43786818	ZFP36L2	0	-0.0098	2.43672508.T.G/2.43762112.G.A/2.43786818.G.A/2.43451957.G.A/2.43698753.G.A/2.43762959.T.C/2.43464818.G.A/2.43775309.C.A/2.43777964.C.T/2.43748079.G.A	0.2734/0.2172/0.1025/0.09/0.0651/0.0387/0.0193/0.0173/0.011/0.0102
chr2.44388183.44474481	chr2	44388183	44474481	PPM1B	0	0.0113	2.44473973.G.T/2.44468976.A.T/2.44469734.T.C/2.44468919.C.T/2.44465759.T.G/2.44388183.T.G/2.44395093.C.G/2.44395502.TCA.T/2.44474481.A.T/2.44402467.T.C/2.44401843.C.T/2.44464629.C.T/2.44401055.T.C	0.2956/0.1755/0.1056/0.0927/0.0336/0.0309/0.0306/0.03/0.0228/0.0149/0.0129/0.0123/0.0118
chr2.45130410.45170153	chr2	45130410	45170153	SIX3	0	0.0099	2.45154689.C.T/2.45156324.G.A/2.45154418.A.C/2.45130410.C.A/2.45155276.C.T/2.45154229.A.G/2.45152522.A.T/2.45153801.G.T/2.45138179.G.A/2.45154662.C.T/2.45157307.T.C/2.45157336.C.T/2.45170153.G.A/2.45139153.A.G	0.15/0.1134/0.1109/0.0972/0.092/0.0641/0.0612/0.0601/0.0441/0.0425/0.036/0.0325/0.0277/0.0115
chr2.56053731.56112440	chr2	56053731	56112440	EFEMP1	0	-0.0156	2.56095010.A.G/2.56088277.C.T/2.56112440.C.A/2.56054428.TA.T/2.56053731.C.A/2.56060038.T.C/2.56055869.T.C	0.3662/0.3482/0.169/0.018/0.0175/0.0125/0.0104
chr2.56229384.56237577	chr2	56229384	56237577	EFEMP1	78111	-0.0114	2.56237577.A.G/2.56229384.C.T	0.6544/0.3446
chr2.64865804.64882414	chr2	64865804	64882414	SERTAD2	0	0.0128	2.64870889.A.G/2.64865804.T.C/2.64881229.G.A/2.64882414.C.T/2.64881997.G.A	0.3447/0.2282/0.2234/0.1306/0.0626
chr2.67047640.67060996	chr2	67047640	67060996	MEIS1	246640	-0.0146	2.67052289.A.G/2.67047812.A.G/2.67047640.A.G/2.67048521.G.A/2.67053117.T.A/2.67052913.C.T/2.67054073.T.A/2.67052011.A.G/2.67055458.C.G/2.67060996.A.G/2.67059903.G.A	0.3905/0.0959/0.0948/0.0726/0.0657/0.0464/0.0433/0.0431/0.0383/0.0377/0.0246
chr2.67052512.67167290	chr2	67052512	67167290	MEIS1	251512	0.012	2.67078619.G.T/2.67087652.C.T/2.67087719.T.A/2.67167290.A.T/2.67136470.A.G/2.67052512.C.T	0.4067/0.2465/0.1573/0.0613/0.0434/0.037
chr2.67449899.67501511	chr2	67449899	67501511	ETAA1	122940	-0.0111	2.67461649.C.G/2.67456700.T.C/2.67488045.T.C/2.67462727.T.C/2.67449899.A.C/2.67467982.T.C/2.67485657.G.GA/2.67478836.T.G/2.67459307.C.G/2.67484732.C.T/2.67478949.C.T/2.67482487.C.T/2.67489797.T.G/2.67472545.A.C/2.67497339.A.G/2.67501511.C.T/2.67495492.C.T/2.67497041.G.C	0.1493/0.149/0.1194/0.0981/0.0856/0.0841/0.0416/0.0401/0.0348/0.0269/0.0252/0.0202/0.0177/0.015/0.0142/0.0124/0.0121/0.0114
chr2.69395450.69411517	chr2	69395450	69411517	ANTXR1	0	-0.0126	2.69407720.T.G/2.69408045.G.A/2.69407952.A.G/2.69411517.A.C/2.69395450.A.T/2.69409029.C.A	0.4681/0.3756/0.038/0.0287/0.0278/0.0274
chr2.102926362.102957716	chr2	102926362	102957716	IL18R1	0	0.0166	2.102957716.C.T/2.102939036.C.T/2.102950822.A.C/2.102931826.C.G/2.102932562.C.A/2.102949161.C.T/2.102926362.G.A/2.102948470.G.A	0.2592/0.1347/0.1192/0.1105/0.098/0.0933/0.0815/0.074
chr2.111887754.112020355	chr2	111887754	112020355	BCL2L11	0	0.0122	2.112020355.T.C/2.112007075.C.T/2.112017145.T.A/2.112019938.C.T/2.112008243.T.C/2.112007943.A.G/2.112002314.T.C/2.111887754.T.G/2.111989372.T.G	0.1917/0.1845/0.1619/0.1371/0.1281/0.0464/0.0247/0.0138/0.0128
chr2.145768084.145799709	chr2	145768084	145799709	ZEB2	485938	0.0116	2.145797829.G.T/2.145799709.G.A/2.145793456.C.T/2.145768084.T.C/2.145781818.C.CCTCTCTCT/2.145786593.C.T	0.4675/0.2058/0.1104/0.0206/0.0179/0.0123
chr2.151051711.151056757	chr2	151051711	151056757	RND3	267952	-0.0181	2.151051711.C.G/2.151056757.A.G	0.526/0.4611
chr2.152387112.152476028	chr2	152387112	152476028	NEB	0	-0.0105	2.152423459.T.A/2.152413925.G.A/2.152421937.A.G/2.152416477.G.A/2.152414204.A.G/2.152415395.C.T/2.152413924.T.C/2.152387112.A.C/2.152417311.T.TC/2.152476028.C.G/2.152413315.A.G/2.152410732.A.G/2.152412813.C.T/2.152413258.A.C	0.3054/0.123/0.0997/0.0634/0.05/0.0497/0.0433/0.0371/0.0311/0.0223/0.0195/0.0184/0.0184/0.0162
chr2.156997602.157083697	chr2	156997602	157083697	NR4A2	97247	0.0183	2.157013035.C.T/2.157083697.G.A/2.157046432.T.C/2.156997603.G.A/2.156997602.T.C/2.156998417.C.A/2.156999883.CTGTTT.C/2.156999024.C.A/2.157016257.C.T/2.157058426.T.C/2.157076893.C.G/2.157065193.G.A/2.157044693.T.A	0.1675/0.1398/0.1026/0.0809/0.0809/0.0742/0.0675/0.0516/0.0497/0.041/0.0404/0.04/0.0387
chr2.201212791.201253769	chr2	201212791	201253769	SPATS2L	0	0.0112	2.201216435.A.AT/2.201212791.A.G/2.201224637.G.T/2.201219230.C.A/2.201230258.G.A/2.201230857.C.G/2.201239957.G.T/2.201232864.G.A/2.201237345.G.T/2.201253769.G.A/2.201245550.C.G	0.3885/0.1497/0.0978/0.0907/0.0453/0.038/0.0353/0.0321/0.0294/0.0269/0.0214
chr2.206636123.206663655	chr2	206636123	206663655	NRP2	0	0.0109	2.206636123.C.A/2.206663655.A.C/2.206641984.C.T/2.206642337.G.A/2.206652300.C.G	0.6234/0.1212/0.1078/0.0661/0.0377
chr2.218667836.218683154	chr2	218667836	218683154	TNS1	0	-0.0178	2.218683154.A.G/2.218674697.C.T/2.218668732.C.T/2.218667836.G.A/2.218675144.G.A/2.218675199.G.A/2.218673765.C.T	0.8024/0.0636/0.0178/0.0176/0.0176/0.017/0.0165
chr2.220284779.220299018	chr2	220284779	220299018	DES	0	0.0102	2.220297038.G.A/2.220299018.T.C/2.220285309.C.T/2.220285666.G.C/2.220286142.G.A/2.220288979.C.T/2.220289651.C.T/2.220284779.C.T/2.220287892.C.G/2.220293242.C.T/2.220295167.T.C/2.220291474.T.C/2.220292739.A.T/2.220294782.A.AG	0.6784/0.0345/0.0247/0.0229/0.021/0.0198/0.0184/0.0159/0.0153/0.0149/0.013/0.0107/0.0107/0.0102
chr2.227007031.227174909	chr2	227007031	227174909	IRS1	421124	-0.0102	2.227019577.C.T/2.227174417.C.CAA/2.227010224.G.A/2.227013189.T.G/2.227018870.T.A/2.227019057.G.A/2.227019056.T.C/2.227174846.G.A/2.227068430.C.T/2.227174909.A.G/2.227014062.A.C/2.227113202.C.T/2.227007031.A.G	0.424/0.0631/0.0583/0.0514/0.0457/0.0425/0.0418/0.0248/0.0213/0.0211/0.0194/0.0133/0.0133
chr2.230238782.230267680	chr2	230238782	230267680	DNER	0	0.0154	2.230252758.G.A/2.230258493.T.G/2.230267680.G.A/2.230259517.C.A/2.230253849.T.C/2.230254759.G.A/2.230264691.G.C/2.230240759.A.C/2.230248161.T.C/2.230238782.C.G/2.230238816.G.A/2.230246779.T.G/2.230239235.C.A/2.230250386.A.C	0.1908/0.1388/0.1029/0.1021/0.087/0.075/0.0618/0.0341/0.0326/0.0319/0.0318/0.0289/0.025/0.0221
chr2.230253573.230255577	chr2	230253573	230255577	DNER	0	-0.0112	2.230253573.C.G/2.230255577.A.G	0.6383/0.3558
chr2.238219499.238232752	chr2	238219499	238232752	COL6A3	0	-0.0136	2.238223955.G.A/2.238232752.C.A/2.238219499.C.A/2.238227919.A.G/2.238227594.G.A/2.238220307.A.G	0.5523/0.1559/0.1171/0.0729/0.0407/0.0353
chr2.239872258.239877738	chr2	239872258	239877738	TWIST2	76366	-0.0311	2.239876527.T.C/2.239877148.C.T/2.239877738.G.A/2.239872704.C.T/2.239873041.A.AT/2.239875986.C.T/2.239875322.A.G/2.239872258.A.G	0.1943/0.1561/0.1456/0.1162/0.1146/0.0931/0.08/0.0761
chr2.242201871.242265273	chr2	242201871	242265273	"SEPT2"	0	0.0119	2.242257859.G.A/2.242254737.G.C/2.242236530.T.TTTTG/2.242249822.A.G/2.242249828.C.T/2.242235446.A.T/2.242265273.C.T/2.242240702.A.G/2.242261802.T.C/2.242228733.G.A/2.242212672.A.G/2.242201871.T.TA/2.242222492.T.C	0.1342/0.1251/0.1164/0.1154/0.1154/0.0615/0.0564/0.0507/0.0468/0.0417/0.0385/0.0364/0.0191
chr3.4566033.4566033	chr3	4566033	4566033	ITPR1	0	0.0131	3.4566033.C.T	0.9997
chr3.11630613.11663732	chr3	11630613	11663732	VGLL4	0	-0.0145	3.11652331.G.A/3.11642114.T.A/3.11639739.G.C/3.11639738.T.TCACCCACATCCTCA/3.11663732.A.G/3.11635482.T.G/3.11635511.A.G/3.11649334.G.A/3.11632089.C.T/3.11649609.T.C/3.11652417.G.A/3.11652034.C.T/3.11647416.T.C/3.11650269.T.C/3.11650787.T.C/3.11630613.C.A/3.11630963.T.A	0.315/0.1665/0.1364/0.061/0.0546/0.0267/0.0256/0.0173/0.0162/0.0159/0.0158/0.0156/0.0127/0.0116/0.0111/0.0108/0.0106
chr3.13919189.13920594	chr3	13919189	13920594	WNT7A	0	-0.0144	3.13920594.G.T/3.13919475.T.C/3.13919189.T.TC/3.13919357.C.T	0.4937/0.265/0.1453/0.0747
chr3.25520582.25520582	chr3	25520582	25520582	RARB	0	-0.0234	3.25520582.C.A	0.9535
chr3.25639141.25639973	chr3	25639141	25639973	TOP2B	0	-0.012	3.25639973.A.AT/3.25639266.A.AT/3.25639141.G.GAAAC	0.7254/0.2036/0.0314
chr3.25558172.25573813	chr3	25558172	25573813	RARB	0	-0.0112	3.25573813.G.T/3.25571955.C.T/3.25565151.C.T/3.25570329.C.CATTCTTTGTAAAACGA/3.25567817.G.A/3.25564929.T.G/3.25567979.T.C/3.25564898.C.T/3.25563081.A.AAT/3.25562108.A.G/3.25558172.C.T/3.25566313.T.C/3.25566430.G.A/3.25558240.C.A/3.25560773.A.T/3.25566526.A.G/3.25560231.G.T	0.5059/0.0528/0.051/0.0368/0.0337/0.0327/0.0323/0.0246/0.0236/0.017/0.0167/0.0163/0.0153/0.0143/0.0117/0.0115/0.0101
chr3.29450095.29462461	chr3	29450095	29462461	RBMS3	0	0.0164	3.29461454.A.G/3.29460898.T.C/3.29459873.C.T/3.29458584.G.C/3.29462459.C.A/3.29459355.C.T/3.29452204.A.G/3.29462461.G.T/3.29450095.T.A/3.29459473.G.T	0.1906/0.1803/0.136/0.0884/0.0873/0.0758/0.0733/0.0585/0.0454/0.0289
chr3.29495265.29570890	chr3	29495265	29570890	RBMS3	0	0.0116	3.29570890.G.GA/3.29495265.C.A	0.9177/0.0255
chr3.53709642.53712910	chr3	53709642	53712910	CACNA1D	0	0.0141	3.53711642.T.C/3.53712091.A.G/3.53712910.T.G/3.53709642.T.C/3.53711836.A.G	0.339/0.3044/0.2224/0.0665/0.0514
chr3.55153214.55158224	chr3	55153214	55158224	CACNA2D3	44631	0.0204	3.55153214.G.A/3.55158224.A.G/3.55157606.C.T	0.4579/0.2738/0.2667
chr3.64832519.64861584	chr3	64832519	64861584	ADAMTS9	158844	0.0109	3.64861584.C.T/3.64845887.G.A/3.64832519.A.G/3.64851763.C.A/3.64834884.C.A/3.64841085.T.C/3.64835649.A.G/3.64833452.G.A/3.64835544.T.C/3.64840946.G.A/3.64854949.C.T/3.64857303.C.A	0.1541/0.1484/0.1428/0.1087/0.0711/0.0678/0.0632/0.0622/0.0474/0.0449/0.0319/0.0304
chr3.70897294.70928930	chr3	70897294	70928930	FOXP1	74914	0.0144	3.70907252.A.G/3.70913293.C.G/3.70909494.C.G/3.70909039.C.T/3.70905581.G.A/3.70897294.G.A/3.70920485.A.T/3.70913882.G.A/3.70913181.T.A/3.70902653.T.C/3.70920041.G.C/3.70928930.A.C/3.70924971.G.A/3.70919162.A.T	0.1961/0.1322/0.1228/0.1014/0.0975/0.0677/0.0436/0.0427/0.029/0.016/0.0148/0.014/0.0124/0.0114
chr3.73860653.73862616	chr3	73860653	73862616	PDZRN3	186563	0.0109	3.73862616.G.A/3.73860653.A.T	0.9386/0.0216
chr3.99403730.99403730	chr3	99403730	99403730	COL8A1	0	-0.0125	3.99403730.G.T	0.9926
chr3.98958894.99033031	chr3	98958894	99033031	COL8A1	324288	0.0105	3.99033031.G.A/3.98958894.T.C	0.9104/0.0458
chr3.99376749.99416754	chr3	99376749	99416754	COL8A1	0	-0.0104	3.99416119.C.T/3.99414198.G.A/3.99416754.G.A/3.99383030.C.G/3.99386364.G.A/3.99401638.A.G/3.99376749.G.A/3.99390217.A.G/3.99397429.G.A/3.99390438.C.G	0.3036/0.2675/0.2024/0.0316/0.0315/0.0291/0.0289/0.0222/0.0202/0.0193
chr3.112951348.112951348	chr3	112951348	112951348	BOC	0	0.0099	3.112951348.A.G	0.9808
chr3.141094209.141147414	chr3	141094209	141147414	ZBTB38	0	0.0102	3.141121814.A.C/3.141105570.A.G/3.141106063.T.C/3.141147414.T.C/3.141102833.G.A/3.141140968.C.T/3.141101961.C.T/3.141140366.A.T/3.141133450.G.A/3.141142691.G.A/3.141115219.T.C/3.141110074.A.G/3.141118028.A.G/3.141125705.C.G/3.141106954.A.T/3.141094209.G.A/3.141100280.A.G/3.141109348.C.T/3.141109321.A.G/3.141125186.A.G	0.1264/0.1104/0.0881/0.0698/0.06/0.0589/0.0537/0.0468/0.0456/0.0338/0.0303/0.0299/0.0295/0.0292/0.029/0.0285/0.0264/0.0259/0.0251/0.0247
chr3.165524215.165587747	chr3	165524215	165587747	BCHE	0	0.0128	3.165548529.T.C/3.165524215.T.A/3.165587747.A.G	0.6726/0.2586/0.0366
chr3.168709843.168767933	chr3	168709843	168767933	MECOM	33354	0.0157	3.168709843.G.T/3.168741634.G.A/3.168760150.A.T/3.168762116.A.C/3.168767933.T.C/3.168765471.A.AT/3.168764243.T.C	0.2929/0.1447/0.131/0.1198/0.0986/0.0982/0.0913
chr3.168707007.168729715	chr3	168707007	168729715	MECOM	71572	0.0117	3.168707007.C.T/3.168729715.C.T	0.7404/0.258
chr3.181403937.181414946	chr3	181403937	181414946	SOX2	14768	0.0111	3.181414946.G.C/3.181403937.C.CA/3.181409068.C.G/3.181409057.T.C	0.6462/0.1513/0.1019/0.0642
chr3.185541213.185548683	chr3	185541213	185548683	IGF2BP2	0	0.0138	3.185541213.G.T/3.185544309.G.A/3.185545690.C.G/3.185548683.G.A/3.185547319.A.G/3.185547917.C.T	0.6496/0.0759/0.07/0.0657/0.0638/0.0535
chr4.1804276.1804276	chr4	1804276	1804276	FGFR3	0	-0.0108	4.1804276.G.A	0.9956
chr4.24026481.24027929	chr4	24026481	24027929	PPARGC1A	120770	0.0117	4.24026481.A.G/4.24027226.C.A/4.24027929.A.G/4.24027337.G.T	0.5138/0.2546/0.1209/0.0954
chr4.36271840.36271840	chr4	36271840	36271840	DTHD1	11403	0.0127	4.36271840.A.G	0.9996
chr4.53763874.53862486	chr4	53763874	53862486	SCFD2	0	-0.0091	4.53792483.A.G/4.53792491.G.A/4.53795612.A.T/4.53793278.A.T/4.53862486.G.A/4.53799323.T.C/4.53794192.G.C/4.53798146.A.C/4.53797645.T.A/4.53797860.T.C/4.53763874.C.T/4.53796136.C.T/4.53850796.C.T	0.1582/0.1442/0.099/0.0977/0.0907/0.0785/0.0474/0.0446/0.0362/0.029/0.0202/0.0164/0.0148
chr4.54629966.54655842	chr4	54629966	54655842	FIP1L1	0	-0.0111	4.54651978.A.C/4.54653236.A.T/4.54639073.G.A/4.54655842.A.G/4.54630239.T.A/4.54653803.T.C/4.54629966.C.T/4.54652137.A.G/4.54644182.G.A	0.5887/0.192/0.0604/0.0191/0.0187/0.0149/0.0136/0.0113/0.0112
chr4.89860830.89873092	chr4	89860830	89873092	FAM13A	0	0.0179	4.89873092.A.G/4.89860830.C.T/4.89870964.C.T/4.89869078.C.T/4.89869332.T.C/4.89869918.G.A/4.89872176.G.A/4.89866713.T.C	0.1702/0.1698/0.1541/0.1223/0.1116/0.1064/0.0866/0.0758
chr4.101107802.101130132	chr4	101107802	101130132	DDIT4L	0	-0.01	4.101108877.T.C/4.101108875.GT.G/4.101111509.G.A/4.101109588.T.G/4.101111866.G.A/4.101125597.T.C/4.101130132.C.A/4.101125207.G.A/4.101129818.A.G/4.101122645.G.A/4.101107802.T.C/4.101107808.C.T	0.4441/0.1392/0.0803/0.0599/0.0586/0.0305/0.0275/0.023/0.0225/0.0211/0.0211/0.021
chr4.106819053.106819053	chr4	106819053	106819053	NPNT	0	0.0444	4.106819053.G.A	1
chr4.106115450.106151843	chr4	106115450	106151843	TET2	0	0.0184	4.106140501.G.T/4.106128760.G.A/4.106151843.T.C/4.106123582.G.C/4.106115450.G.T/4.106124585.C.G/4.106116214.A.AT/4.106144735.A.C/4.106133184.C.T/4.106127004.C.T/4.106143948.G.A	0.2119/0.1814/0.169/0.1258/0.1237/0.04/0.0396/0.0202/0.0192/0.0176/0.0133
chr4.106551935.106564922	chr4	106551935	106564922	ARHGEF38	0	-0.0106	4.106551935.C.A/4.106556654.T.C/4.106564922.T.C	0.399/0.3838/0.2132
chr4.124694461.124822394	chr4	124694461	124822394	SPRY1	369552	0.0123	4.124812897.T.C/4.124814424.T.G/4.124804158.A.C/4.124813849.T.G/4.124812325.C.T/4.124812454.T.C/4.124809291.G.A/4.124819607.A.G/4.124821733.A.T/4.124822394.C.A/4.124742475.T.C/4.124741086.C.A/4.124738736.A.T/4.124698977.A.G/4.124750974.G.T/4.124694461.G.C/4.124748977.A.G	0.194/0.1442/0.115/0.0829/0.0612/0.0525/0.0506/0.0309/0.0239/0.0219/0.0211/0.0201/0.0177/0.0165/0.0141/0.0137/0.0103
chr4.143467195.143471760	chr4	143467195	143471760	INPP4B	0	-0.0113	4.143471760.T.C/4.143469208.G.A/4.143470401.C.A/4.143468812.C.T/4.143468231.C.G/4.143467195.C.T	0.6837/0.0665/0.0651/0.0635/0.0595/0.023
chr4.145453565.145485560	chr4	145453565	145485560	HHIP	81613	-0.0207	4.145485560.C.T/4.145453565.C.T	0.5571/0.4429
chr4.145549749.145568598	chr4	145549749	145568598	HHIP	0	0.0111	4.145549749.T.G/4.145568598.G.T	0.8444/0.1478
chr4.184190535.184220661	chr4	184190535	184220661	WWC2	0	0.012	4.184196254.A.G/4.184212220.G.A/4.184215675.A.G/4.184211030.A.G/4.184220661.C.T/4.184190535.G.A/4.184216032.G.C	0.3497/0.2235/0.1663/0.1623/0.0185/0.0159/0.014
chr5.7516233.7544038	chr5	7516233	7544038	ADCY2	0	0.0097	5.7520881.G.T/5.7519298.A.G/5.7531712.A.G/5.7544038.A.G/5.7516233.A.AG	0.6268/0.1147/0.0961/0.0804/0.0343
chr5.10162936.10191779	chr5	10162936	10191779	FAM173B	34663	0.0103	5.10162936.T.TG/5.10191779.T.C/5.10167527.G.A/5.10172635.T.G/5.10185403.A.G/5.10178313.C.A	0.5971/0.1142/0.0795/0.0661/0.0617/0.0593
chr5.34627666.34664666	chr5	34627666	34664666	RAI14	0	-0.0111	5.34627666.C.A/5.34628269.TTTG.T/5.34662016.A.G/5.34655442.C.T/5.34655261.G.A/5.34655644.A.C/5.34662497.T.C/5.34656290.A.C/5.34663716.C.T/5.34664666.T.C/5.34655319.A.G/5.34664519.CA.C/5.34653907.T.C/5.34661070.G.C/5.34654441.C.A/5.34654477.G.A	0.4243/0.1174/0.0451/0.0409/0.0352/0.0345/0.0327/0.0312/0.0257/0.0256/0.0212/0.019/0.0189/0.018/0.0117/0.0107
chr5.43473543.43573959	chr5	43473543	43573959	PAIP1	0	0.0149	5.43484257.C.T/5.43473543.A.T/5.43573959.G.T	0.7011/0.2054/0.0933
chr5.45298611.45393754	chr5	45298611	45393754	HCN1	0	0.0107	5.45368815.A.ATT/5.45335759.T.C/5.45351885.T.C/5.45309477.T.C/5.45309513.A.G/5.45392542.A.T/5.45325915.G.A/5.45372000.A.ATTAT/5.45332824.A.T/5.45301035.T.G/5.45326773.T.G/5.45392685.C.T/5.45307233.C.T/5.45393552.G.C/5.45356634.C.T/5.45364875.T.C/5.45354799.G.A/5.45393754.G.C/5.45321408.G.A/5.45374392.T.TAA/5.45317216.G.T/5.45298611.G.C/5.45389574.A.T/5.45343810.G.A/5.45372769.T.TA/5.45373501.T.TA…	0.4413/0.0545/0.0512/0.0187/0.0178/0.0163/0.0162/0.016/0.016/0.0157/0.0156/0.0155/0.0153/0.0143/0.0142/0.0142/0.0141/0.0138/0.0136/0.0136/0.0136/0.0136/0.0131/0.0125/0.0124/0.0124/0.0118
chr5.52187038.52192098	chr5	52187038	52192098	ITGA1	0	0.0254	5.52190355.A.C/5.52187038.C.A/5.52189049.A.G/5.52192098.A.G	0.4537/0.3129/0.1385/0.0891
chr5.52201722.52232720	chr5	52201722	52232720	ITGA1	0	-0.0113	5.52206796.T.C/5.52214581.G.A/5.52229745.T.G/5.52232720.G.GATGGA/5.52230464.A.AT/5.52210122.T.G/5.52201722.C.T/5.52221748.T.C/5.52214848.C.A/5.52230963.G.T/5.52223931.G.A/5.52231639.C.G/5.52201927.G.A	0.2196/0.1802/0.1556/0.0619/0.05/0.0498/0.0424/0.0421/0.04/0.0375/0.0341/0.028/0.0195
chr5.71848320.72381679	chr5	71848320	72381679	FCHO2	0	0.0102	5.71931930.A.G/5.71936255.A.T/5.72381679.C.T/5.71888116.C.T/5.71848320.G.C/5.72097752.G.A/5.71877881.G.A/5.72144005.C.T/5.72159179.C.T	0.2906/0.1989/0.0964/0.0694/0.0381/0.0205/0.018/0.0177/0.0143
chr5.73153552.73153552	chr5	73153552	73153552	ARHGEF28	0	0.0121	5.73153552.G.A	1
chr5.119373458.119389031	chr5	119373458	119389031	HSD17B4	400565	-0.0155	5.119389031.C.G/5.119388659.C.G/5.119388744.C.T/5.119388483.G.A/5.119373458.T.G	0.5369/0.152/0.0604/0.018/0.0117
chr5.120095548.120137208	chr5	120095548	120137208	PRR16	72522	-0.0131	5.120104785.A.AT/5.120110923.T.G/5.120114265.A.G/5.120109766.T.TGATA/5.120113023.C.T/5.120098240.G.T/5.120095548.C.G/5.120105571.C.G/5.120100884.C.G/5.120122694.C.A/5.120096907.A.G/5.120137208.C.G/5.120126092.T.G/5.120136555.C.T/5.120117699.T.TG	0.228/0.1209/0.0821/0.0685/0.0632/0.0599/0.0571/0.0495/0.0435/0.0367/0.0366/0.0295/0.021/0.0192/0.0113
chr5.121406763.121413208	chr5	121406763	121413208	LOX	0	-0.0141	5.121412890.C.G/5.121413208.C.T/5.121411601.C.T/5.121410529.C.G/5.121406763.A.AT	0.4246/0.299/0.1281/0.0766/0.0706
chr5.121363910.121422560	chr5	121363910	121422560	LOX	0	0.0122	5.121417687.G.A/5.121417851.A.G/5.121416859.T.C/5.121416794.G.A/5.121418427.A.G/5.121418603.G.A/5.121414674.T.G/5.121418545.A.C/5.121363910.T.C/5.121422560.A.G/5.121422133.A.AT/5.121415597.C.G	0.1894/0.1686/0.1536/0.1072/0.0953/0.0432/0.0419/0.036/0.0322/0.0312/0.0306/0.0295
chr5.121628430.121640434	chr5	121628430	121640434	SNCAIP	6615	0.0112	5.121640434.T.C/5.121636557.T.G/5.121637406.A.G/5.121640026.A.T/5.121628449.G.A/5.121632024.G.GTTATAC/5.121628430.G.A/5.121640063.A.AAAT/5.121628793.A.G/5.121635995.G.T/5.121633067.C.T	0.1536/0.1347/0.1187/0.1064/0.1029/0.101/0.0862/0.06/0.0559/0.0231/0.0167
chr5.122525926.122555501	chr5	122525926	122555501	PRDM6	0	-0.0101	5.122532869.G.A/5.122532729.A.AGC/5.122531379.G.T/5.122525926.T.A/5.122541973.G.A/5.122528187.A.AT/5.122541439.T.G/5.122555501.G.A/5.122546333.T.C	0.239/0.211/0.1115/0.1/0.0882/0.0647/0.0527/0.0477/0.023
chr5.127350549.127406259	chr5	127350549	127406259	SLC12A2	13199	0.0128	5.127350549.C.T/5.127357526.C.T/5.127364103.C.G/5.127367998.G.C/5.127388844.G.A/5.127406259.G.T	0.3627/0.1804/0.1505/0.1268/0.1016/0.0434
chr5.131780781.131809316	chr5	131780781	131809316	C5orf56	0	0.0198	5.131803967.T.G/5.131804507.T.C/5.131803868.A.G/5.131806768.G.C/5.131809316.A.G/5.131788421.T.A/5.131788135.C.T/5.131799959.C.T/5.131801158.C.T/5.131799626.T.C/5.131794069.G.A/5.131793772.G.T/5.131782444.T.C/5.131788334.A.C/5.131783213.C.T/5.131782837.C.A/5.131780781.A.G	0.1803/0.1176/0.0894/0.0769/0.0756/0.0518/0.0485/0.0423/0.0423/0.038/0.029/0.0216/0.0168/0.0139/0.0138/0.0137/0.0126
chr5.131426279.131517355	chr5	131426279	131517355	P4HA2	10176	0.0112	5.131426279.C.T/5.131517355.A.G	0.8574/0.0983
chr5.147854970.147856522	chr5	147854970	147856522	HTR4	0	-0.0365	5.147856522.G.A/5.147854970.C.T/5.147856257.G.GA/5.147856392.A.G/5.147856333.G.A	0.5549/0.2214/0.1126/0.0394/0.0366
chr5.148206885.148206885	chr5	148206885	148206885	ADRB2	0	0.0203	5.148206885.C.T	1
chr5.148202036.148206646	chr5	148202036	148206646	ADRB2	0	-0.012	5.148206646.G.A/5.148202296.T.C/5.148204966.T.A/5.148204864.C.T/5.148202036.T.C	0.6597/0.155/0.0621/0.0556/0.0223
chr5.148868169.148870100	chr5	148868169	148870100	CSNK1A1	1660	0.0103	5.148868169.G.A/5.148870100.G.A	0.682/0.2594
chr5.150561337.150561337	chr5	150561337	150561337	CCDC69	0	0.0129	5.150561337.G.A	0.9762
chr5.150588613.150618993	chr5	150588613	150618993	GM2A	0	0.0098	5.150602562.G.A/5.150588613.G.C/5.150589488.A.C/5.150590788.A.C/5.150598765.G.C/5.150594802.T.C/5.150601617.G.A/5.150594195.T.C/5.150618993.C.T/5.150595073.A.G/5.150589792.G.A/5.150593504.A.G/5.150593048.A.C/5.150599138.G.A/5.150609875.C.T/5.150612659.G.A/5.150597378.C.T/5.150612849.T.G	0.1065/0.0826/0.0773/0.0747/0.0744/0.0737/0.0674/0.0633/0.054/0.0511/0.0492/0.0473/0.0335/0.0231/0.0199/0.0195/0.0164/0.0154
chr5.156932984.156944475	chr5	156932984	156944475	ADAM19	0	0.0244	5.156944199.C.A/5.156944475.G.T/5.156936364.T.C/5.156939498.T.G/5.156939880.G.A/5.156936766.A.G/5.156933458.A.C/5.156932984.A.T/5.156935908.C.T/5.156937043.A.G/5.156935524.C.T	0.4288/0.249/0.1148/0.0349/0.0346/0.0203/0.0182/0.0173/0.0158/0.0154/0.0149
chr5.156886334.157002695	chr5	156886334	157002695	NIPAL4	0	0.0158	5.156914928.A.G/5.156916555.A.G/5.156916636.A.C/5.156910830.C.T/5.156908317.C.T/5.156901701.G.T/5.156908653.C.T/5.156901615.T.C/5.156890399.C.T/5.156900534.C.A/5.156902813.A.C/5.156891326.G.A/5.156898874.C.A/5.157002695.C.T/5.156886334.C.G/5.156900047.C.T/5.156886713.A.G/5.156891953.T.C	0.1292/0.1201/0.1182/0.1054/0.0718/0.0718/0.0553/0.0465/0.0258/0.0255/0.0206/0.0204/0.0197/0.0178/0.0177/0.0153/0.0133/0.0106
chr5.156879221.156879221	chr5	156879221	156879221	ADAM19	0	0.0117	5.156879221.C.T	0.988
chr5.170901463.170901463	chr5	170901463	170901463	FGF18	16836	-0.0233	5.170901463.T.G	0.9992
chr5.171006372.171019577	chr5	171006372	171019577	FGF18	121746	0.0114	5.171008174.A.G/5.171006372.C.A/5.171007371.A.G/5.171009107.C.T/5.171011754.C.T/5.171008573.G.A/5.171019577.G.A	0.4531/0.174/0.1221/0.0891/0.0614/0.0463/0.0278
chr5.171984064.171984064	chr5	171984064	171984064	AC027309.1	52180	-0.0113	5.171984064.C.A	0.966
chr5.173076223.173081460	chr5	173076223	173081460	BOD1	32561	-0.015	5.173081460.T.C/5.173078223.C.G/5.173076832.C.T/5.173076223.G.A	0.4922/0.3025/0.0813/0.0749
chr5.176550688.176717120	chr5	176550688	176717120	NSD1	0	0.0118	5.176550688.T.A/5.176616568.T.C/5.176606052.T.A/5.176658234.G.A/5.176680269.C.A/5.176597252.T.C/5.176634189.C.T/5.176553021.G.A/5.176717118.T.C/5.176717120.T.C	0.2042/0.1625/0.1354/0.1045/0.0897/0.0711/0.054/0.053/0.0526/0.0353
chr5.178768401.178781580	chr5	178768401	178781580	ADAMTS2	0	0.0114	5.178770100.A.G/5.178768919.C.T/5.178770718.A.G/5.178772631.C.G/5.178768578.G.A/5.178781580.AC.A/5.178771728.G.C/5.178768401.G.T/5.178772259.G.GGCA	0.3283/0.1294/0.1016/0.1012/0.094/0.0696/0.0558/0.0535/0.0359
chr5.178697223.178705707	chr5	178697223	178705707	ADAMTS2	0	0.0097	5.178697223.A.G/5.178697517.T.TAC/5.178698344.A.G/5.178701055.G.A/5.178705707.C.T/5.178701079.C.G/5.178700899.G.T/5.178701724.C.T/5.178704305.C.T	0.223/0.2136/0.1623/0.1309/0.1016/0.0419/0.0215/0.0198/0.0187
chr5.179598771.179598771	chr5	179598771	179598771	RASGEF1C	0	-0.0201	5.179598771.T.C	0.9951
chr6.1771512.1776383	chr6	1771512	1776383	GMDS	0	-0.0098	6.1772218.G.GTGTAA/6.1771512.C.T/6.1774958.A.AAAG/6.1775739.G.A/6.1775714.A.T/6.1775436.G.A/6.1775863.G.A/6.1776194.T.C/6.1776360.C.G/6.1773865.A.G/6.1772720.A.G/6.1776354.C.T/6.1776383.T.C/6.1776376.T.C	0.2026/0.1673/0.0984/0.0949/0.0719/0.0614/0.0561/0.0546/0.0247/0.023/0.0227/0.0204/0.0179/0.0164
chr6.6737737.6740633	chr6	6737737	6740633	LY86	82522	-0.0267	6.6738103.C.G/6.6738752.T.C/6.6738355.C.T/6.6737737.A.G/6.6740633.G.A/6.6740366.A.G	0.4493/0.1462/0.1371/0.0961/0.0881/0.0373
chr6.6850658.6857640	chr6	6850658	6857640	LY86	195443	-0.0129	6.6857640.A.G/6.6850658.C.T/6.6855722.C.A/6.6854489.G.A	0.5928/0.3036/0.0368/0.0333
chr6.6735219.6782068	chr6	6735219	6782068	LY86	80004	0.0101	6.6767423.G.T/6.6782068.C.T/6.6766378.C.T/6.6738903.G.C/6.6740759.A.AGTAGC/6.6774801.C.T/6.6737172.C.T/6.6735219.A.G/6.6736487.T.C	0.4312/0.2584/0.051/0.0353/0.0353/0.0294/0.0286/0.0176/0.0165
chr6.7106316.7146350	chr6	7106316	7146350	RREB1	0	-0.0235	6.7146350.A.G/6.7106316.G.C/6.7109097.C.T	0.577/0.343/0.0798
chr6.7563232.7563232	chr6	7563232	7563232	DSP	0	-0.0165	6.7563232.T.G	1
chr6.7945600.7974257	chr6	7945600	7974257	BLOC1S5-TXNDC5	0	-0.0107	6.7962107.A.G/6.7964980.A.ATAT/6.7973780.T.A/6.7974257.A.T/6.7959685.G.A/6.7963932.A.G/6.7960625.C.T/6.7958465.T.C/6.7958099.C.T/6.7950433.A.G/6.7945600.T.G/6.7946114.A.C	0.1574/0.1476/0.127/0.1148/0.1111/0.0848/0.0812/0.0527/0.0411/0.0202/0.0109/0.0101
chr6.19842661.19843767	chr6	19842661	19843767	ID4	1747	0.0108	6.19843767.C.A/6.19842661.C.T	0.7734/0.1736
chr6.21997926.22017738	chr6	21997926	22017738	PRL	269742	0.0249	6.22016009.G.A/6.22017738.T.C/6.22006676.G.A/6.21997926.G.A	0.2675/0.2576/0.2392/0.1901
chr6.22749901.22749901	chr6	22749901	22749901	HDGFL1	178009	-0.0129	6.22749901.G.A	0.9998
chr6.26680821.26680821	chr6	26680821	26680821	ZNF322	20841	0.0132	6.26680821.T.G	1
chr6.32151443.32151443	chr6	32151443	32151443	AGER	0	-0.0656	6.32151443.C.T	0.9952
chr6.32628256.32635501	chr6	32628256	32635501	HLA-DQB1	0	0.0236	6.32633879.A.G/6.32633941.A.G/6.32633683.C.T/6.32635501.A.G/6.32629650.T.C/6.32633490.T.C/6.32634467.C.T/6.32635197.T.C/6.32633928.G.A/6.32628699.A.G/6.32628407.T.C/6.32628256.G.T/6.32628698.C.T/6.32629716.T.C/6.32634243.G.A/6.32628558.G.A/6.32628560.G.T/6.32628559.T.C	0.4331/0.1531/0.1012/0.0298/0.026/0.0242/0.024/0.0232/0.0205/0.0172/0.0159/0.0156/0.0151/0.0147/0.0133/0.0114/0.0114/0.0114
chr6.32644378.32647433	chr6	32644378	32647433	HLA-DQB1	8219	0.0175	6.32647433.T.C/6.32644378.T.A/6.32647158.A.G/6.32645530.G.A/6.32646963.C.T	0.2805/0.2399/0.1841/0.1498/0.1387
chr6.32479244.32479244	chr6	32479244	32479244	HLA-DRB5	5875	0.016	6.32479244.A.T	1
chr6.32559007.32559007	chr6	32559007	32559007	HLA-DRB1	1382	0.0268	6.32559007.A.T	1
chr6.32634607.32634607	chr6	32634607	32634607	HLA-DQB1	0	-0.0157	6.32634607.C.T	1
chr6.32554227.32554227	chr6	32554227	32554227	HLA-DRB1	0	0.0133	6.32554227.C.A	0.9998
chr6.32560099.32560099	chr6	32560099	32560099	HLA-DRB1	2474	-0.0139	6.32560099.T.C	0.9996
chr6.32728666.32728666	chr6	32728666	32728666	HLA-DQB2	0	-0.0131	6.32728666.G.A	0.9959
chr6.35033854.35139729	chr6	35033854	35139729	TCP11	0	-0.0139	6.35033854.G.A/6.35054185.G.A/6.35138373.G.A/6.35139729.A.G/6.35056862.T.C/6.35050506.G.A	0.4897/0.183/0.0165/0.0151/0.0101/0.01
chr6.45530471.45556291	chr6	45530471	45556291	RUNX2	0	-0.011	6.45544188.G.A/6.45530471.T.C/6.45556069.G.A/6.45556291.G.A/6.45545975.T.C/6.45545704.G.A/6.45537388.A.G/6.45533134.T.A/6.45532806.C.T/6.45533112.C.T/6.45533122.C.T/6.45544214.T.C/6.45544113.A.G/6.45547390.A.AT	0.3226/0.1568/0.0792/0.0698/0.0464/0.039/0.0282/0.0269/0.0256/0.0231/0.0225/0.0122/0.0121/0.0101
chr6.56239955.56239955	chr6	56239955	56239955	COL21A1	0	-0.0142	6.56239955.G.A	0.998
chr6.57091166.57146935	chr6	57091166	57146935	RAB23	4089	0.0101	6.57122467.T.C/6.57121963.T.G/6.57121719.T.C/6.57119845.C.A/6.57145622.T.A/6.57119518.T.TG/6.57146935.T.C/6.57103934.G.A/6.57091166.G.A	0.2257/0.1721/0.1639/0.1052/0.0886/0.0787/0.0676/0.0249/0.0133
chr6.73655333.73663814	chr6	73655333	73663814	KCNQ5	0	-0.0192	6.73663814.C.A/6.73660419.GA.G/6.73663745.G.T/6.73655333.A.G/6.73658053.T.C/6.73661010.G.C	0.2214/0.1909/0.1644/0.1441/0.1427/0.1366
chr6.90930513.91012867	chr6	90930513	91012867	BACH2	0	-0.0118	6.91012867.C.T/6.91011673.C.T/6.90948093.G.C/6.90941240.C.T/6.90941289.C.T/6.90951239.C.T/6.91008027.C.A/6.90948476.A.G/6.90984035.C.T/6.91006227.G.A/6.90981657.C.T/6.90951521.G.GA/6.90983850.A.T/6.90930513.T.C/6.90987512.C.G/6.90946809.A.C/6.90950628.C.T/6.90958502.G.A	0.3327/0.1398/0.0407/0.0372/0.0299/0.0298/0.0231/0.0204/0.0194/0.0177/0.0161/0.0146/0.0117/0.0114/0.0113/0.0112/0.0104/0.0102
chr6.109266255.109268050	chr6	109266255	109268050	ARMC2	0	0.0321	6.109268050.C.T/6.109266255.T.C	0.9203/0.0773
chr6.121759439.121766286	chr6	121759439	121766286	GJA1	0	-0.0126	6.121762088.G.T/6.121764006.G.A/6.121759439.G.T/6.121763963.C.G/6.121764258.A.C/6.121762233.T.C/6.121766286.G.A	0.3174/0.1576/0.1289/0.1224/0.1198/0.0938/0.0548
chr6.130394666.130410069	chr6	130394666	130410069	L3MBTL3	0	-0.0126	6.130394666.C.G/6.130397238.A.G/6.130398013.T.A/6.130398030.C.T/6.130403816.G.A/6.130402228.T.A/6.130410069.C.T	0.2359/0.2271/0.1665/0.1497/0.0774/0.0767/0.0369
chr6.134214525.134226147	chr6	134214525	134226147	TCF21	0	0.0111	6.134214525.C.G/6.134226147.T.C	0.8455/0.139
chr6.140204777.140242225	chr6	140204777	140242225	CITED2	509021	0.0166	6.140204777.G.A/6.140240886.C.G/6.140242225.C.G/6.140231827.A.G/6.140237606.A.G/6.140238039.C.T	0.6256/0.1449/0.0855/0.0568/0.0322/0.016
chr6.142648056.142734204	chr6	142648056	142734204	GPR126	0	-0.0464	6.142701158.A.G/6.142669338.A.G/6.142707133.T.G/6.142648056.A.T/6.142734204.T.C	0.5044/0.2821/0.1081/0.0296/0.0277
chr6.142688969.142688969	chr6	142688969	142688969	GPR126	0	-0.0307	6.142688969.A.G	0.9838
chr6.142553740.142561988	chr6	142553740	142561988	VTA1	7915	-0.0175	6.142556711.C.T/6.142560307.T.C/6.142561553.G.A/6.142561988.T.G/6.142560957.A.G/6.142561244.T.C/6.142553740.C.T	0.3217/0.159/0.122/0.1219/0.1088/0.1034/0.036
chr6.142949309.142964996	chr6	142949309	142964996	HIVEP2	107608	0.015	6.142963531.C.G/6.142964996.T.C/6.142962360.A.G/6.142960847.A.G/6.142961271.G.C/6.142959275.G.GT/6.142949309.G.T/6.142957168.T.A	0.3419/0.2064/0.1861/0.0666/0.0538/0.0291/0.018/0.0156
chr7.7230388.7286445	chr7	7230388	7286445	C1GALT1	0	0.0114	7.7243033.C.G/7.7255479.C.T/7.7243446.G.A/7.7230388.A.G/7.7251226.G.A/7.7273440.G.A/7.7252249.A.C/7.7252114.T.G/7.7286445.A.T/7.7286198.C.T/7.7284546.G.A/7.7256440.C.T/7.7256439.C.T/7.7256490.G.A/7.7244181.C.T/7.7276954.G.A/7.7244254.G.A	0.2073/0.1338/0.1124/0.093/0.0879/0.0729/0.0557/0.0371/0.0254/0.0194/0.013/0.0128/0.0123/0.0116/0.0111/0.0111/0.0106
chr7.20374291.20414854	chr7	20374291	20414854	ITGB8	0	-0.0141	7.20405265.G.A/7.20407022.A.T/7.20392652.T.C/7.20389012.A.C/7.20392311.A.G/7.20389591.C.T/7.20389486.C.T/7.20377748.T.G/7.20413223.G.A/7.20403066.A.G/7.20414854.G.A/7.20414834.A.T/7.20380184.A.T/7.20394864.C.T/7.20374291.C.G/7.20387669.G.A/7.20386047.G.C/7.20383888.A.G	0.2755/0.1791/0.1027/0.0574/0.0536/0.0533/0.047/0.0381/0.0198/0.0195/0.0181/0.0178/0.0161/0.0141/0.0137/0.0117/0.0116/0.0115
chr7.20320821.20333101	chr7	20320821	20333101	ITGB8	37224	-0.0118	7.20320821.T.C/7.20333101.C.A/7.20331581.T.C	0.4782/0.3263/0.1904
chr7.26415922.26420092	chr7	26415922	26420092	SNX10	1974	-0.0096	7.26415922.G.C/7.26416812.G.A/7.26420092.C.T/7.26418618.C.CT	0.4656/0.4409/0.0244/0.017
chr7.27197319.27197319	chr7	27197319	27197319	HOXA7	0	-0.0112	7.27197319.A.G	0.9822
chr7.73420195.73503533	chr7	73420195	73503533	LIMK1	0	-0.0112	7.73449246.C.A/7.73420195.C.T/7.73424974.G.A/7.73480805.G.A/7.73495032.T.G/7.73503533.A.G/7.73422593.C.T/7.73457255.G.A	0.3013/0.2483/0.1748/0.073/0.0536/0.0412/0.0285/0.028
chr7.99605369.99630342	chr7	99605369	99630342	ZKSCAN1	0	-0.0179	7.99617852.G.C/7.99610127.G.A/7.99620473.G.T/7.99630342.C.T/7.99629061.C.T/7.99618606.G.A/7.99605369.G.A/7.99616291.T.C	0.2197/0.155/0.1415/0.1309/0.1192/0.0805/0.0714/0.06
chr7.117375374.117375374	chr7	117375374	117375374	CTTNBP2	0	-0.0094	7.117375374.A.C	0.938
chr7.120969769.121033191	chr7	120969769	121033191	FAM3C	0	0.013	7.121007249.T.C/7.120996595.C.T/7.120994673.T.C/7.120996240.G.A/7.120979089.C.T/7.120997560.T.A/7.121000021.A.AT/7.120969769.G.A/7.121033191.A.G/7.121031879.C.T/7.120990837.C.G/7.121028340.C.T/7.121018767.T.TAGAA	0.1694/0.1101/0.1028/0.1019/0.0944/0.0857/0.0706/0.0704/0.036/0.0341/0.0317/0.0306/0.0279
chr7.134563328.134567104	chr7	134563328	134567104	CALD1	0	0.0134	7.134567104.G.T/7.134566071.G.A/7.134563790.G.A/7.134563992.T.G/7.134564363.T.C/7.134563328.A.G	0.3687/0.3578/0.0888/0.0654/0.0545/0.0509
chr7.153709408.153723627	chr7	153709408	153723627	DPP6	0	-0.0094	7.153709870.G.C/7.153709408.A.G/7.153720994.G.A/7.153723627.T.C/7.153712177.G.T/7.153722325.G.C/7.153720728.G.A/7.153713688.G.A/7.153716795.C.T/7.153710697.C.A/7.153711928.T.G/7.153716811.G.C/7.153709869.T.G	0.1422/0.1168/0.0982/0.0944/0.0815/0.0659/0.0579/0.0575/0.045/0.0357/0.0311/0.014/0.0106
chr7.155600417.155600417	chr7	155600417	155600417	SHH	0	0.0154	7.155600417.T.C	1
chr7.156127246.156127246	chr7	156127246	156127246	C7orf13	303810	0.0207	7.156127246.G.A	1
chr8.11755804.11823332	chr8	11755804	11823332	DEFB136	8114	-0.014	8.11823332.T.C/8.11818482.C.G/8.11755804.T.C	0.5277/0.2569/0.1847
chr8.13194007.13216200	chr8	13194007	13216200	DLC1	0	0.0149	8.13194983.T.G/8.13194007.T.G/8.13216200.C.CA	0.5711/0.3669/0.0501
chr8.16920644.16963709	chr8	16920644	16963709	MICU3	0	-0.0158	8.16936734.AT.A/8.16922013.C.A/8.16961290.C.T/8.16963709.A.C/8.16938041.G.A/8.16920644.T.C/8.16936160.C.T	0.3329/0.2339/0.159/0.1019/0.0847/0.0285/0.0284
chr8.41016640.41080131	chr8	41016640	41080131	SFRP1	39350	-0.0111	8.41016640.C.T/8.41025693.G.GA/8.41030425.G.A/8.41023480.T.G/8.41036557.T.G/8.41020487.A.T/8.41078439.C.T/8.41052531.C.T/8.41054165.T.A/8.41028520.C.T/8.41051259.G.A/8.41047696.A.T/8.41044219.G.A/8.41047281.G.A/8.41080124.T.G/8.41039018.G.C/8.41053548.C.T/8.41058677.C.T/8.41058054.T.C/8.41078912.T.C/8.41080130.T.C/8.41080131.T.C/8.41052622.A.G	0.3017/0.0821/0.0527/0.0493/0.0427/0.0427/0.0352/0.0351/0.031/0.0281/0.0256/0.025/0.0245/0.0213/0.0202/0.0197/0.0195/0.0188/0.0178/0.0177/0.0161/0.0158/0.0137
chr8.57074930.57100149	chr8	57074930	57100149	PLAG1	0	-0.0128	8.57075473.A.C/8.57074930.AT.A/8.57078933.G.T/8.57076241.C.T/8.57097399.T.C/8.57097138.G.A/8.57097017.T.C/8.57097451.A.G/8.57096781.G.A/8.57096841.A.G/8.57083117.T.C/8.57095939.C.T/8.57100149.G.A/8.57094797.G.A/8.57099190.T.C	0.4082/0.19/0.0735/0.0293/0.0183/0.0174/0.0165/0.0155/0.0144/0.014/0.0117/0.0114/0.0113/0.0105/0.0102
chr8.70353897.70367248	chr8	70353897	70367248	SULF1	11611	-0.0114	8.70353897.G.A/8.70367248.T.C/8.70367191.G.C/8.70361496.CTGTT.C/8.70360952.G.A/8.70365008.G.A/8.70365025.A.G/8.70358628.A.C/8.70358869.G.A/8.70362479.C.T/8.70362415.T.C/8.70354420.C.G/8.70358865.A.G/8.70356451.T.C/8.70358701.G.T/8.70355029.A.G/8.70356419.A.T/8.70357926.C.CCCA/8.70357924.G.A/8.70357923.C.T/8.70358522.C.T/8.70358349.A.G/8.70366209.T.C/8.70356990.T.C/8.70363113.T.C/8.70363678.G.C	0.5132/0.0608/0.0364/0.028/0.0244/0.021/0.0204/0.0158/0.0155/0.015/0.0147/0.0142/0.0142/0.0141/0.0131/0.013/0.0129/0.0123/0.0123/0.0123/0.0122/0.0118/0.0117/0.0105/0.0104/0.0103
chr8.70376527.70410400	chr8	70376527	70410400	SULF1	0	0.0104	8.70382047.C.T/8.70406132.G.T/8.70408501.T.C/8.70410400.A.G/8.70380627.A.T/8.70407135.A.G/8.70406133.C.T/8.70381185.G.A/8.70379889.G.A/8.70380779.C.T/8.70383850.G.A/8.70380084.G.T/8.70380083.G.T/8.70387650.T.TA/8.70376527.G.C/8.70380849.C.T/8.70389253.A.G	0.3434/0.0926/0.0863/0.0463/0.0458/0.0457/0.0387/0.0377/0.035/0.0341/0.0267/0.0213/0.0197/0.0183/0.0134/0.0106/0.0102
chr8.73999659.74017948	chr8	73999659	74017948	SBSPON	0	-0.0128	8.73999659.T.A/8.74017948.G.T	0.8507/0.0665
chr8.97507658.97519676	chr8	97507658	97519676	SDC2	0	-0.0112	8.97519676.T.A/8.97519572.C.T/8.97518925.G.T/8.97512977.C.T/8.97519231.T.C/8.97517389.G.A/8.97519421.C.A/8.97507658.C.T	0.2643/0.2151/0.1577/0.1438/0.0938/0.0181/0.0179/0.014
chr8.103131300.103131300	chr8	103131300	103131300	NCALD	0	-0.0179	8.103131300.T.C	0.9981
chr8.130113940.130137247	chr8	130113940	130137247	GSDMC	623195	-0.0119	8.130130604.A.C/8.130134024.G.A/8.130117669.T.C/8.130113940.A.C/8.130123798.C.T/8.130117365.G.A/8.130116805.G.T/8.130118475.G.C/8.130119015.G.A/8.130118208.G.A/8.130116850.A.T/8.130116645.G.A/8.130137247.C.T/8.130119391.G.C/8.130116994.A.ATG	0.296/0.1645/0.0865/0.0781/0.0451/0.0421/0.0387/0.0331/0.0324/0.03/0.0285/0.0279/0.0231/0.023/0.019
chr8.131391241.131442851	chr8	131391241	131442851	ASAP1	0	-0.0108	8.131420988.C.T/8.131421581.G.A/8.131414890.A.G/8.131409885.A.G/8.131442851.T.C/8.131401726.A.G/8.131422473.G.A/8.131422116.C.T/8.131404323.G.A/8.131403185.G.C/8.131391241.C.T	0.2564/0.2482/0.1533/0.0449/0.0281/0.0224/0.0218/0.0207/0.0193/0.0143/0.0127
chr8.142364164.142367246	chr8	142364164	142367246	GPR20	0	-0.0095	8.142367246.G.A/8.142364164.G.A	0.7291/0.1309
chr9.4120648.4122132	chr9	4120648	4122132	GLIS3	0	-0.0182	9.4120648.G.A/9.4121470.G.A/9.4121399.G.A/9.4122132.G.A/9.4122008.C.A	0.8158/0.0496/0.0337/0.0327/0.0305
chr9.13590179.13593423	chr9	13590179	13593423	MPDZ	310591	0.0113	9.13592418.T.C/9.13592687.C.T/9.13592701.A.G/9.13592698.G.A/9.13591745.G.C/9.13593423.C.T/9.13591185.C.T/9.13591561.T.TAAAA/9.13591361.G.A/9.13592179.A.G/9.13592225.C.T/9.13590778.A.G/9.13590354.C.G/9.13590913.C.A/9.13592208.C.G/9.13590761.A.C/9.13590443.C.T/9.13592774.A.G/9.13590179.C.T/9.13592766.A.G	0.2321/0.1759/0.1255/0.1232/0.0427/0.0401/0.0234/0.018/0.0158/0.0153/0.0151/0.0149/0.0148/0.0144/0.014/0.0136/0.013/0.0129/0.0128/0.0126
chr9.16568562.16673829	chr9	16568562	16673829	BNC2	0	0.0097	9.16673829.G.A/9.16568562.T.C	0.8977/0.0559
chr9.16105948.16105961	chr9	16105948	16105961	CCDC171	44288	0.0099	9.16105961.T.G/9.16105948.G.A	0.6302/0.3297
chr9.23583321.23588830	chr9	23583321	23588830	ELAVL2	101272	-0.0174	9.23583321.G.A/9.23583598.G.A/9.23584110.T.C/9.23583610.A.ATATAT/9.23587811.A.C/9.23587027.C.T/9.23585350.T.C/9.23585035.C.A/9.23585312.T.C/9.23587226.A.C/9.23584956.T.C/9.23588830.T.C/9.23584701.G.A	0.3892/0.1233/0.0907/0.0679/0.0504/0.0418/0.0352/0.0346/0.0304/0.0276/0.0214/0.0142/0.0137
chr9.38070583.38081920	chr9	38070583	38081920	SHB	1374	0.0116	9.38070583.G.A/9.38075488.G.C/9.38081920.C.T/9.38075712.C.T/9.38080799.A.T	0.2577/0.2401/0.1989/0.1658/0.0338
chr9.78759705.78759705	chr9	78759705	78759705	PCSK5	0	0.0105	9.78759705.T.A	0.9272
chr9.84521381.84744273	chr9	84521381	84744273	SPATA31D1	0	0.0106	9.84743408.G.A/9.84743437.A.G/9.84744273.T.C/9.84607758.T.A/9.84521381.C.T/9.84630452.T.C/9.84677587.A.G	0.2533/0.2223/0.1916/0.1314/0.0909/0.0484/0.0441
chr9.98212608.98275789	chr9	98212608	98275789	PTCH1	0	0.0241	9.98256083.C.CAA/9.98253476.G.A/9.98248328.A.G/9.98248431.G.GA/9.98247204.C.T/9.98247790.C.T/9.98226307.C.T/9.98236865.C.T/9.98273305.T.G/9.98256309.G.A/9.98262223.G.A/9.98262178.G.A/9.98243868.C.T/9.98264942.A.C/9.98212608.C.T/9.98265901.A.G/9.98266855.T.A/9.98275789.C.T/9.98230907.T.C/9.98239503.G.A/9.98239730.G.A/9.98245026.A.G	0.2389/0.0925/0.0848/0.0724/0.0652/0.0497/0.036/0.0333/0.0295/0.0293/0.0288/0.0281/0.0267/0.0254/0.0186/0.0175/0.014/0.0139/0.0132/0.0128/0.0102/0.0102
chr9.98875260.98882815	chr9	98875260	98882815	ERCC6L2	98419	-0.013	9.98878961.C.T/9.98878881.A.G/9.98879734.G.A/9.98877903.C.T/9.98877527.A.G/9.98876274.C.G/9.98875260.T.C/9.98877858.A.C/9.98879410.G.T/9.98879505.T.A/9.98882815.A.G	0.1959/0.1954/0.1785/0.121/0.0903/0.0498/0.0398/0.0292/0.0199/0.0149/0.0148
chr9.101691988.101724686	chr9	101691988	101724686	COL15A1	0	-0.012	9.101691988.A.C/9.101709312.A.C/9.101698416.T.G/9.101714283.A.T/9.101701591.T.C/9.101702537.T.C/9.101700453.A.C/9.101703126.T.C/9.101713851.C.T/9.101724686.C.G	0.3706/0.0945/0.0912/0.0804/0.0636/0.0579/0.0431/0.0405/0.0385/0.0318
chr9.109467965.109490307	chr9	109467965	109490307	ZNF462	135071	-0.0181	9.109487910.G.A/9.109483517.G.T/9.109468107.G.A/9.109490307.G.A/9.109472166.G.A/9.109468259.C.T/9.109467965.T.A	0.208/0.1954/0.1319/0.1277/0.1233/0.1131/0.0959
chr9.110166935.110172436	chr9	110166935	110172436	RAD23B	72461	-0.0125	9.110166935.C.T/9.110167103.T.C/9.110167429.T.A/9.110169981.T.C/9.110167753.C.T/9.110167168.T.C/9.110169913.G.A/9.110169894.C.G/9.110170295.G.C/9.110171107.T.C/9.110170513.T.C/9.110170629.G.A/9.110170465.G.A/9.110172436.C.T	0.2112/0.1706/0.0971/0.0719/0.0681/0.0681/0.0543/0.0532/0.0358/0.0301/0.0291/0.0229/0.0208/0.0196
chr9.119234058.119234058	chr9	119234058	119234058	ASTN2	0	-0.0125	9.119234058.C.T	0.9738
chr9.126114260.126122869	chr9	126114260	126122869	CRB2	0	0.0096	9.126119037.T.C/9.126122715.C.T/9.126118412.G.A/9.126122225.A.AT/9.126115659.T.TG/9.126114260.A.G/9.126116231.G.GC/9.126122869.C.G/9.126120159.A.G	0.2136/0.1633/0.1577/0.1393/0.1195/0.059/0.0461/0.0209/0.0121
chr9.129413575.129425469	chr9	129413575	129425469	LMX1B	0	0.0142	9.129422550.G.C/9.129425469.GTTGAGGCGGGCGGATCAC.G/9.129419809.G.T/9.129416317.C.T/9.129418448.A.G/9.129423498.T.C/9.129423768.G.A/9.129413575.C.CT	0.2112/0.2079/0.1635/0.1593/0.122/0.0636/0.017/0.0108
chr10.5651763.5681830	chr10	5651763	5681830	ASB13	0	-0.0159	10.5662119.C.T/10.5681032.G.A/10.5659548.G.A/10.5657070.T.C/10.5681830.A.C/10.5652754.C.A/10.5663839.C.G/10.5669396.C.T/10.5664526.T.A/10.5651763.A.G	0.2461/0.2452/0.1222/0.088/0.0839/0.0526/0.0503/0.0348/0.025/0.0244
chr10.9053073.9062856	chr10	9053073	9062856	GATA3	935913	-0.0103	10.9057245.T.C/10.9054340.A.C/10.9054646.T.C/10.9054325.C.T/10.9058671.G.A/10.9053073.G.C/10.9062856.T.G/10.9053132.C.T/10.9054787.G.A/10.9057422.G.T	0.1456/0.1193/0.1098/0.1029/0.0898/0.0824/0.08/0.0796/0.0785/0.0663
chr10.11525523.11688905	chr10	11525523	11688905	USP6NL	0	0.0103	10.11684042.G.A/10.11688905.A.G/10.11651557.T.C/10.11589808.A.G/10.11651460.T.TA/10.11628897.C.T/10.11606295.T.C/10.11671268.T.G/10.11636365.G.A/10.11658594.G.A/10.11673507.C.G/10.11668354.A.G/10.11586142.A.C/10.11525523.A.G/10.11669216.G.A	0.2988/0.174/0.069/0.0537/0.0528/0.0487/0.0429/0.0299/0.0285/0.0262/0.0242/0.0218/0.0212/0.0141/0.0123
chr10.12277992.12285735	chr10	12277992	12285735	CDC123	0	-0.0324	10.12285735.A.T/10.12278525.A.G/10.12285627.C.CA/10.12277992.C.T	0.4132/0.2294/0.1943/0.114
chr10.13729209.13740551	chr10	13729209	13740551	FRMD4A	0	0.0118	10.13740314.T.C/10.13740551.C.T/10.13733141.C.T/10.13729209.C.G	0.7026/0.1909/0.0345/0.0313
chr10.13918414.13919625	chr10	13918414	13919625	FRMD4A	0	-0.015	10.13919625.C.T/10.13918414.A.G	0.8265/0.1696
chr10.13875590.13886025	chr10	13875590	13886025	FRMD4A	0	-0.011	10.13875590.A.G/10.13883460.G.T/10.13879165.C.T/10.13882286.T.C/10.13878290.A.G/10.13876322.A.C/10.13879889.T.C/10.13882760.T.C/10.13885175.A.G/10.13886025.T.A/10.13885230.G.A/10.13880515.T.C/10.13884785.C.T/10.13881131.T.G	0.3729/0.1052/0.096/0.0759/0.0646/0.0641/0.0309/0.0269/0.0258/0.0256/0.0234/0.0195/0.0189/0.0142
chr10.21768560.21839820	chr10	21768560	21839820	MLLT10	0	-0.0093	10.21806832.A.C/10.21799726.A.C/10.21811487.G.A/10.21819824.G.A/10.21827796.G.A/10.21820453.G.A/10.21774886.T.A/10.21768560.A.G/10.21824619.A.G/10.21821918.A.T/10.21783752.A.G/10.21793824.C.T/10.21824727.G.A/10.21773701.C.CATTTT/10.21769216.T.C/10.21771350.T.C/10.21839820.T.TAATTAAAAATTATGTGAAAAC	0.4649/0.1077/0.037/0.0332/0.0248/0.0229/0.0222/0.0207/0.0203/0.019/0.019/0.0163/0.0156/0.0144/0.0143/0.0126/0.0123
chr10.30234246.30279346	chr10	30234246	30279346	KIAA1462	22383	0.012	10.30236370.C.T/10.30238428.T.A/10.30253250.A.T/10.30263372.T.C/10.30243266.G.A/10.30234246.T.C/10.30279346.C.T/10.30234930.C.T/10.30239379.G.A/10.30234268.G.T	0.1704/0.1521/0.1453/0.1202/0.0854/0.0792/0.0715/0.067/0.0384/0.0348
chr10.34480582.34480582	chr10	34480582	34480582	PARD3	0	-0.0107	10.34480582.G.A	0.961
chr10.60229346.60261697	chr10	60229346	60261697	BICC1	11203	0.0099	10.60245684.A.G/10.60244166.A.G/10.60242641.A.C/10.60229346.T.C/10.60230128.A.G/10.60261697.C.A/10.60256618.A.G/10.60260545.G.T	0.6596/0.0683/0.0553/0.034/0.0329/0.0282/0.023/0.0219
chr10.64552934.64564934	chr10	64552934	64564934	ADO	0	0.0095	10.64564892.G.T/10.64564934.C.G/10.64552934.A.G	0.7198/0.0484/0.0221
chr10.75588878.75639578	chr10	75588878	75639578	CAMK2G	0	0.0144	10.75597289.T.A/10.75596014.G.A/10.75600651.T.C/10.75598282.G.C/10.75600016.A.G/10.75594302.T.G/10.75595226.T.G/10.75601688.T.C/10.75594486.C.T/10.75601414.T.A/10.75602500.A.G/10.75594759.T.TA/10.75603338.T.C/10.75588878.G.A/10.75592662.A.G/10.75593707.T.C/10.75639578.C.T/10.75604972.T.C/10.75605420.A.T/10.75605492.T.C/10.75629396.G.A	0.1594/0.0967/0.0927/0.0885/0.0851/0.0687/0.0541/0.0362/0.0358/0.0281/0.0272/0.026/0.0255/0.0235/0.0207/0.0205/0.0179/0.015/0.0141/0.013/0.0128
chr10.77659733.77659733	chr10	77659733	77659733	C10orf11	0	0.011	10.77659733.G.A	0.9864
chr10.81316455.81718367	chr10	81316455	81718367	SFTPD	0	-0.012	10.81319214.G.T/10.81318242.C.T/10.81620059.G.A/10.81316456.C.T/10.81316455.C.A/10.81625484.A.G/10.81372502.T.A/10.81374651.C.T/10.81372573.A.G/10.81718367.G.A	0.2306/0.1392/0.1249/0.1078/0.0895/0.0532/0.0325/0.0215/0.0108/0.0103
chr10.82249752.82284512	chr10	82249752	82284512	TSPAN14	0	-0.0131	10.82269611.A.G/10.82251544.C.A/10.82269848.C.G/10.82279270.A.ATTTT/10.82253701.C.A/10.82257570.T.C/10.82269461.T.C/10.82251769.G.A/10.82284512.A.T/10.82253984.C.T/10.82263683.G.C/10.82250831.T.C/10.82265271.A.G/10.82280137.T.G/10.82249752.G.A	0.2087/0.1136/0.0961/0.0739/0.0677/0.0528/0.0453/0.0408/0.0401/0.0389/0.0379/0.0378/0.0348/0.0343/0.0277
chr10.89787009.89833475	chr10	89787009	89833475	PTEN	55323	-0.0117	10.89822721.G.T/10.89824247.G.A/10.89826993.T.C/10.89827001.G.C/10.89817936.A.C/10.89827275.C.T/10.89818986.G.A/10.89833475.G.A/10.89807917.G.A/10.89820170.C.T/10.89787009.C.T/10.89799613.A.G/10.89799823.C.T/10.89795523.C.T/10.89791654.A.G	0.1992/0.1643/0.1283/0.126/0.0524/0.05/0.0385/0.0384/0.0352/0.035/0.0233/0.021/0.0197/0.0176/0.0169
chr10.102552663.102615765	chr10	102552663	102615765	PAX2	0	0.0112	10.102556257.G.T/10.102554671.C.T/10.102556175.A.G/10.102556453.G.A/10.102555232.G.A/10.102553647.G.T/10.102556902.T.C/10.102598860.G.A/10.102598536.G.A/10.102559421.G.A/10.102615765.CA.C/10.102595108.G.T/10.102604514.G.A/10.102552663.G.A/10.102595299.T.A	0.1568/0.1543/0.1173/0.0742/0.0668/0.0549/0.0544/0.0497/0.0459/0.0368/0.0334/0.0287/0.0283/0.0264/0.0263
chr10.104336426.104392580	chr10	104336426	104392580	SUFU	0	0.0101	10.104392580.C.T/10.104358178.G.T/10.104336426.A.C	0.5959/0.2321/0.1161
chr10.105522875.105530086	chr10	105522875	105530086	SH3PXD2A	0	-0.0134	10.105522875.C.T/10.105530086.C.T/10.105524081.C.T	0.4115/0.2942/0.2617
chr10.123057965.123081099	chr10	123057965	123081099	FGFR2	156749	-0.0119	10.123081052.T.C/10.123081099.T.C/10.123076717.A.T/10.123062540.T.C/10.123065152.T.C/10.123061792.T.C/10.123065634.T.C/10.123061268.T.C/10.123057965.G.A	0.2643/0.2077/0.1575/0.0758/0.0665/0.0616/0.0564/0.0467/0.0344
chr10.123194321.123200872	chr10	123194321	123200872	FGFR2	36976	-0.0109	10.123194457.T.C/10.123194321.G.T/10.123194609.T.C/10.123200872.T.C/10.123198374.T.C/10.123198286.T.G/10.123197830.C.T/10.123198490.T.C	0.1759/0.1692/0.1483/0.1139/0.1067/0.081/0.0762/0.0733
chr10.124214448.124234037	chr10	124214448	124234037	HTRA1	0	0.0141	10.124234037.G.C/10.124231464.G.A/10.124230024.A.C/10.124216823.G.T/10.124220061.A.G/10.124221270.C.T/10.124226630.G.T/10.124220544.G.A/10.124214448.G.T/10.124219275.C.G/10.124229203.C.T/10.124227624.C.T	0.2273/0.1606/0.1552/0.107/0.0648/0.0536/0.0419/0.0254/0.0233/0.0227/0.0168/0.015
chr10.124213016.124235226	chr10	124213016	124235226	HTRA1	0	0.0102	10.124235059.G.A/10.124235187.G.A/10.124214251.G.A/10.124235226.T.G/10.124224904.A.G/10.124216822.T.G/10.124216410.A.G/10.124216397.T.C/10.124214034.A.T/10.124214921.C.T/10.124213016.A.C/10.124234320.G.A/10.124233587.C.T/10.124232420.G.A/10.124234880.C.A	0.2491/0.1394/0.0791/0.0777/0.0574/0.0572/0.0383/0.0333/0.0258/0.0245/0.0242/0.0172/0.0151/0.0136/0.0109
chr10.134459388.134459388	chr10	134459388	134459388	INPP5A	0	0.0097	10.134459388.A.G	0.9228
chr11.305406.316349	chr11	305406	316349	IFITM1	0	0.0113	11.308178.T.C/11.308363.G.C/11.307696.T.C/11.305619.T.C/11.308180.A.G/11.306920.T.A/11.308314.T.C/11.305406.A.G/11.316349.G.A/11.309508.G.A/11.316299.T.G/11.307036.T.C	0.2837/0.1775/0.1139/0.0961/0.0864/0.0647/0.0498/0.0211/0.021/0.0135/0.0126/0.0121
chr11.8842590.8845132	chr11	8842590	8845132	ST5	0	-0.0105	11.8843770.G.A/11.8845132.C.T/11.8844356.T.C/11.8844065.T.C/11.8842590.C.T/11.8843603.T.C/11.8843378.G.A/11.8843727.T.TA/11.8842977.T.TA	0.1506/0.1397/0.1245/0.1238/0.1152/0.1064/0.0842/0.0561/0.0281
chr11.19736508.19757220	chr11	19736508	19757220	NAV2	0	-0.0101	11.19748830.C.T/11.19740084.T.TTTGCTCCATTGTGTTTTGATTAGAATCC/11.19757220.T.G/11.19740731.C.G/11.19744302.G.A/11.19751077.C.G/11.19750100.C.T/11.19736508.G.C	0.2488/0.239/0.1482/0.088/0.0815/0.0607/0.0594/0.0227
chr11.65319986.65340135	chr11	65319986	65340135	FAM89B	0	-0.0136	11.65338944.T.G/11.65324276.C.T/11.65327655.G.A/11.65330510.C.T/11.65319986.C.T/11.65340135.C.T/11.65339378.G.A	0.2808/0.2639/0.1407/0.0889/0.0789/0.0699/0.0608
chr11.70037340.70044451	chr11	70037340	70044451	ANO1	1707	-0.0116	11.70037340.CATGTGTGCTGGT.C/11.70044451.G.A	0.7876/0.1638
chr11.72504141.72860038	chr11	72504141	72860038	FCHSD2	0	-0.0109	11.72860038.G.T/11.72680931.A.T/11.72675665.T.G/11.72557986.A.G/11.72592506.T.G/11.72527180.C.T/11.72820720.A.G/11.72784909.T.C/11.72762913.AACACACAC.A/11.72567167.A.C/11.72831234.G.A/11.72711615.T.C/11.72827761.T.G/11.72509337.C.CT/11.72640071.T.C/11.72750294.T.TG/11.72805077.A.G/11.72605382.G.C/11.72555300.C.A/11.72504141.C.G	0.2957/0.13/0.1157/0.0402/0.0401/0.0284/0.023/0.0213/0.0211/0.0195/0.0189/0.0188/0.0182/0.0179/0.0165/0.0157/0.0157/0.0153/0.0115/0.0114
chr11.86436086.86449598	chr11	86436086	86449598	ME3	52409	0.0156	11.86448839.T.C/11.86448704.A.C/11.86448092.G.A/11.86437417.T.C/11.86449598.T.C/11.86436748.A.G/11.86436086.T.G/11.86442733.G.C/11.86438566.C.T/11.86443697.G.A/11.86447556.C.T/11.86444813.G.C	0.3443/0.3082/0.0903/0.058/0.0547/0.0212/0.0167/0.0138/0.0134/0.0129/0.0113/0.0104
chr11.100497289.100497289	chr11	100497289	100497289	ARHGAP42	61094	-0.0131	11.100497289.C.CATACTT	0.9755
chr11.100820663.100820663	chr11	100820663	100820663	ARHGAP42	0	0.0116	11.100820663.G.A	0.9778
chr11.126009500.126010971	chr11	126009500	126010971	RPUSD4	61022	-0.0133	11.126010971.A.G/11.126009500.T.C/11.126010797.A.G	0.389/0.3446/0.2663
chr12.1513526.1513912	chr12	1513526	1513912	ERC1	0	-0.0137	12.1513526.A.T/12.1513912.A.G	0.4631/0.4545
chr12.15266796.15277113	chr12	15266796	15277113	RERG	0	-0.0145	12.15277113.T.C/12.15268799.C.T/12.15266796.C.T	0.5912/0.3189/0.0898
chr12.19806454.19808912	chr12	19806454	19808912	AEBP2	0	-0.0132	12.19806454.A.G/12.19807898.AT.A/12.19807705.A.AT/12.19807827.A.G/12.19807770.C.G/12.19808912.G.C/12.19807248.G.C/12.19807222.C.T	0.1909/0.1544/0.1447/0.137/0.1267/0.1014/0.0715/0.0712
chr12.19044549.19081373	chr12	19044549	19081373	CAPZA3	152429	0.0101	12.19058954.G.A/12.19044549.A.G/12.19045983.A.G/12.19081373.C.G/12.19079199.T.C	0.3335/0.3182/0.1471/0.0836/0.065
chr12.20386656.20418882	chr12	20386656	20418882	PDE3A	103297	0.0111	12.20386656.T.C/12.20402923.C.T/12.20403946.C.T/12.20387191.T.G/12.20392494.T.C/12.20391365.A.G/12.20402467.A.G/12.20394688.A.G/12.20392380.T.C/12.20388368.T.G/12.20407551.G.A/12.20418882.T.A	0.2047/0.1385/0.1213/0.1102/0.0906/0.0887/0.0606/0.0327/0.0304/0.0298/0.029/0.0124
chr12.24437928.24441675	chr12	24437928	24441675	SOX5	333963	0.0111	12.24437928.G.A/12.24438591.C.A/12.24439661.T.C/12.24441675.CATGT.C/12.24440442.C.T	0.3994/0.285/0.2087/0.0422/0.011
chr12.50349411.50351075	chr12	50349411	50351075	AQP2	0	0.0105	12.50349765.C.T/12.50351075.T.C/12.50349411.C.A	0.428/0.2801/0.2665
chr12.52348259.52348259	chr12	52348259	52348259	ACVR1B	0	0.0121	12.52348259.A.G	0.9895
chr12.54417525.54429385	chr12	54417525	54429385	HOXC5	0	0.015	12.54424872.T.C/12.54425000.G.T/12.54425471.C.T/12.54421424.AT.A/12.54424123.T.C/12.54428532.C.T/12.54424731.G.T/12.54422045.ATATATATT.A/12.54428747.G.A/12.54421810.T.C/12.54428011.C.A/12.54420098.C.T/12.54421476.C.A/12.54429385.G.A/12.54417525.G.A/12.54419910.G.T/12.54417576.C.G	0.1456/0.1213/0.1027/0.0976/0.0975/0.0721/0.0637/0.0446/0.0436/0.0329/0.0257/0.0239/0.0221/0.0179/0.0154/0.0124/0.0114
chr12.57527283.57527283	chr12	57527283	57527283	LRP1	0	-0.0216	12.57527283.T.C	1
chr12.57577915.57577915	chr12	57577915	57577915	LRP1	0	-0.0144	12.57577915.C.T	1
chr12.57524099.57524108	chr12	57524099	57524108	LRP1	0	-0.0095	12.57524099.T.G/12.57524108.T.C	0.8673/0.0506
chr12.95462570.95554771	chr12	95462570	95554771	FGD6	0	0.0139	12.95537848.T.C/12.95538021.C.A/12.95541202.C.T/12.95531442.T.C/12.95538190.C.CAA/12.95527198.G.A/12.95530378.A.G/12.95462570.C.T/12.95536672.A.G/12.95554771.C.T/12.95535987.G.A/12.95535471.C.G/12.95534192.A.G/12.95543306.T.C/12.95531931.G.A/12.95522511.G.A	0.2222/0.0986/0.0819/0.0791/0.0626/0.0563/0.0505/0.0479/0.043/0.0402/0.0326/0.0306/0.0288/0.0283/0.025/0.0231
chr12.96205161.96250360	chr12	96205161	96250360	RP11-536G4.1	0	0.0241	12.96232154.C.A/12.96240461.T.C/12.96240341.T.C/12.96248491.C.A/12.96237570.T.C/12.96242109.T.G/12.96205161.T.C/12.96220650.T.C/12.96244409.G.A/12.96249476.A.C/12.96250360.T.C/12.96247829.A.G	0.1756/0.1155/0.1083/0.1044/0.0921/0.0857/0.083/0.0733/0.0524/0.0309/0.0262/0.0208
chr12.96472649.96516106	chr12	96472649	96516106	LTA4H	35352	-0.0123	12.96487507.A.G/12.96487631.A.G/12.96490023.C.T/12.96486620.T.G/12.96489597.A.C/12.96481462.G.A/12.96486862.T.A/12.96484170.C.G/12.96480924.A.G/12.96503782.A.G/12.96504318.G.T/12.96485986.C.T/12.96478835.G.A/12.96505262.C.A/12.96483815.C.T/12.96481868.T.C/12.96480448.C.T/12.96472649.G.A/12.96480076.G.A/12.96516106.C.T	0.1392/0.1131/0.109/0.0637/0.059/0.0468/0.0459/0.0432/0.0405/0.0386/0.0385/0.0343/0.0313/0.0295/0.0272/0.0269/0.0265/0.0167/0.0167/0.0134
chr12.96196642.96244473	chr12	96196642	96244473	RP11-536G4.1	0	-0.0123	12.96223776.A.C/12.96226006.G.A/12.96244473.A.G/12.96196642.C.T/12.96199882.T.C/12.96196672.C.A	0.3689/0.237/0.1573/0.0329/0.0294/0.0166
chr12.102615890.102895877	chr12	102615890	102895877	IGF1	0	0.0109	12.102683945.G.A/12.102742243.C.A/12.102895877.T.A/12.102674637.A.G/12.102615890.G.A/12.102629184.C.T/12.102645933.T.C/12.102845815.C.T	0.4821/0.3544/0.0259/0.0188/0.0165/0.0149/0.0142/0.0113
chr13.29064023.29075415	chr13	29064023	29075415	FLT1	0	0.0111	13.29068150.C.G/13.29069039.G.A/13.29068175.A.C/13.29067865.T.C/13.29070533.C.T/13.29073854.T.G/13.29073392.G.A/13.29075415.G.A/13.29067336.G.C/13.29073048.G.A/13.29066152.T.C/13.29064023.C.T	0.2213/0.1356/0.1233/0.1216/0.0565/0.0501/0.0429/0.0376/0.0361/0.0302/0.0269/0.0202
chr13.40919831.40926692	chr13	40919831	40926692	AL133318.1	184446	-0.0106	13.40926692.G.C/13.40919831.T.C	0.8927/0.0507
chr13.44811032.44823326	chr13	44811032	44823326	SMIM2	75640	0.0144	13.44811032.G.A/13.44820059.C.T/13.44820608.C.T/13.44811247.T.C/13.44817758.T.C/13.44823326.T.C	0.6618/0.0752/0.0746/0.0552/0.0464/0.0429
chr13.74899633.74931743	chr13	74899633	74931743	AL355390.1	55351	-0.0115	13.74899633.G.A/13.74900630.G.A/13.74919056.G.A/13.74919642.C.T/13.74915592.A.G/13.74931743.C.T/13.74899905.T.C	0.6922/0.1413/0.0242/0.0236/0.0221/0.0113/0.0107
chr13.80705315.80758943	chr13	80705315	80758943	SPRY2	151168	0.0097	13.80706455.T.C/13.80708732.C.T/13.80705315.G.T/13.80715893.G.A/13.80717156.G.A/13.80708940.A.G/13.80709063.G.C/13.80709595.G.T/13.80710954.A.T/13.80758943.A.G	0.2255/0.1965/0.1092/0.0969/0.0835/0.0671/0.0607/0.0503/0.0358/0.0102
chr13.96363805.97029960	chr13	96363805	97029960	HS6ST3	0	0.0109	13.97029960.G.A/13.96511868.T.A/13.96873359.T.C/13.96449197.T.C/13.96760370.C.T/13.96363805.T.C	0.5031/0.3626/0.0309/0.0274/0.0202/0.0198
chr13.99635611.99738554	chr13	99635611	99738554	DOCK9	0	0.0109	13.99738554.G.A/13.99705827.G.A/13.99691185.T.C/13.99723081.A.G/13.99673134.C.T/13.99635611.G.A/13.99639173.A.G	0.5915/0.0964/0.0698/0.0588/0.0582/0.0524/0.0341
chr13.109889219.109920512	chr13	109889219	109920512	MYO16	28865	0.0137	13.109889219.C.A/13.109894129.T.C/13.109893276.G.A/13.109901997.A.G/13.109890142.C.A/13.109920048.G.A/13.109912326.A.C/13.109907898.T.C/13.109919840.G.A/13.109903108.G.C/13.109908183.C.T/13.109918493.T.C/13.109920245.T.C/13.109919648.G.A/13.109919291.C.T/13.109920512.C.T	0.1815/0.1697/0.156/0.1099/0.0625/0.0442/0.032/0.031/0.0303/0.0222/0.0214/0.0144/0.0139/0.0122/0.0114/0.0104
chr13.111058145.111071085	chr13	111058145	111071085	COL4A2	0	-0.0123	13.111071085.T.G/13.111063799.A.G/13.111058145.T.C	0.863/0.0671/0.0254
chr14.23312594.23312594	chr14	23312594	23312594	MMP14	0	0.0105	14.23312594.G.A	0.9941
chr14.23313633.23313633	chr14	23313633	23313633	MMP14	0	0.0096	14.23313633.G.A	0.979
chr14.32907086.32921557	chr14	32907086	32921557	AKAP6	0	0.0099	14.32916980.C.T/14.32917431.G.A/14.32907086.G.A/14.32920175.C.T/14.32908078.C.T/14.32921557.C.T/14.32908595.G.A	0.4428/0.126/0.0893/0.0844/0.0769/0.0679/0.0498
chr14.35873369.35890138	chr14	35873369	35890138	NFKBIA	0	0.0109	14.35890138.CTAAGAGA.C/14.35880742.A.C/14.35889523.G.C/14.35885785.C.T/14.35880818.C.G/14.35885747.G.A/14.35873369.T.TG	0.2753/0.226/0.2133/0.0781/0.0723/0.0558/0.0381
chr14.50901768.51123224	chr14	50901768	51123224	SAV1	0	0.0105	14.50901768.G.A/14.50966202.T.A/14.50981217.G.A/14.51123224.G.T/14.51118645.C.T	0.4728/0.2271/0.203/0.0337/0.0264
chr14.54410919.54410919	chr14	54410919	54410919	BMP4	5534	0.0176	14.54410919.T.C	0.9606
chr14.74998365.75005579	chr14	74998365	75005579	LTBP2	0	0.0114	14.74998365.G.T/14.75005309.A.G/14.75005579.G.T/14.75004824.C.T/14.75004847.G.A/14.75003128.T.C/14.75004136.C.A/14.75002607.G.T	0.2564/0.1317/0.1317/0.1121/0.1041/0.0928/0.0761/0.0536
chr14.76585234.76694877	chr14	76585234	76694877	GPATCH2L	0	-0.0114	14.76593428.A.G/14.76587534.T.G/14.76591144.G.A/14.76592964.T.C/14.76589371.T.A/14.76590674.A.G/14.76591206.A.C/14.76590473.C.A/14.76618341.G.A/14.76619167.A.C/14.76618440.C.T/14.76588755.C.T/14.76590101.C.G/14.76694877.T.C/14.76585234.T.C	0.4257/0.066/0.0489/0.0437/0.043/0.0424/0.0392/0.0385/0.0264/0.0182/0.0138/0.0117/0.0106/0.0106/0.01
chr14.77507205.77519917	chr14	77507205	77519917	IRF2BPL	12172	-0.0091	14.77509872.G.A/14.77517045.A.G/14.77507205.G.T/14.77519917.T.A/14.77519874.T.G/14.77519693.T.C/14.77516513.C.G/14.77513800.G.A/14.77517894.G.A/14.77517148.C.T/14.77517786.G.A	0.2099/0.18/0.15/0.0733/0.0688/0.065/0.0626/0.0281/0.0274/0.025/0.0236
chr14.91129664.91138490	chr14	91129664	91138490	TTC7B	0	0.0094	14.91131965.C.T/14.91131905.C.T/14.91131857.G.A/14.91130763.G.A/14.91130710.A.T/14.91131049.C.T/14.91129664.T.C/14.91134791.G.A/14.91134900.C.T/14.91138490.G.A	0.1506/0.1392/0.1344/0.1191/0.1073/0.099/0.0554/0.0547/0.0536/0.0241
chr14.93503386.93549073	chr14	93503386	93549073	ITPK1	0	0.0136	14.93507197.T.C/14.93503386.T.C/14.93511641.G.A/14.93535197.G.A/14.93542207.C.CAG/14.93549073.A.G/14.93547300.T.C	0.3905/0.297/0.1599/0.0562/0.0317/0.0132/0.0107
chr14.100109824.100117988	chr14	100109824	100117988	HHIPL1	0	-0.01	14.100111052.A.G/14.100112221.G.A/14.100111155.G.A/14.100111125.G.A/14.100113662.G.A/14.100117310.G.GTGCA/14.100113480.T.A/14.100113382.A.T/14.100110024.G.A/14.100109824.A.G/14.100113424.C.T/14.100116935.C.T/14.100117459.G.A/14.100117410.A.G/14.100117959.T.A/14.100117988.A.T/14.100115147.T.C/14.100114044.A.G/14.100114438.A.G	0.1936/0.1144/0.0985/0.0707/0.0512/0.0498/0.0469/0.0448/0.0333/0.0318/0.0282/0.0281/0.0261/0.0235/0.0197/0.0193/0.0185/0.0153/0.015
chr14.105283873.105348772	chr14	105283873	105348772	CEP170B	0	-0.0104	14.105283873.A.G/14.105348772.A.G	0.8965/0.032
chr15.40397191.40397191	chr15	40397191	40397191	BMF	0	-0.0172	15.40397191.C.G	0.9997
chr15.41819283.41847176	chr15	41819283	41847176	RPAP1	0	0.0123	15.41840238.A.G/15.41847176.T.G/15.41844317.G.A/15.41819283.G.A	0.3785/0.2479/0.1653/0.1494
chr15.49285001.49479026	chr15	49285001	49479026	GALK2	0	-0.0134	15.49285001.G.C/15.49409527.G.A/15.49330854.C.T/15.49479026.G.A/15.49335218.C.A/15.49295981.G.C/15.49332079.T.C/15.49326239.C.CT/15.49321529.T.C/15.49396735.G.A/15.49376624.T.G/15.49366480.T.C/15.49370425.T.TA	0.2274/0.1473/0.087/0.0793/0.068/0.0657/0.0569/0.0453/0.0405/0.0344/0.0271/0.0168/0.0153
chr15.49460915.49984710	chr15	49460915	49984710	DTWD1	0	-0.0116	15.49720739.T.G/15.49984710.G.C/15.49743395.C.T/15.49723881.G.A/15.49712097.C.T/15.49711731.T.C/15.49460915.T.TA/15.49706145.A.T/15.49957299.C.T/15.49956996.G.T/15.49957834.A.G/15.49958007.T.C	0.2383/0.1484/0.1268/0.0877/0.0698/0.0632/0.0504/0.0479/0.0392/0.0392/0.0315/0.0219
chr15.52901279.52901279	chr15	52901279	52901279	FAM214A	0	0.0084	15.52901279.G.A	0.759
chr15.67457698.67457698	chr15	67457698	67457698	SMAD3	0	0.0104	15.67457698.A.G	0.9854
chr15.67441750.67458152	chr15	67441750	67458152	SMAD3	0	0.0111	15.67450305.A.G/15.67441750.C.A/15.67455630.C.T/15.67442596.C.T/15.67448363.G.A/15.67450893.A.G/15.67449660.A.G/15.67441997.T.C/15.67458152.G.A/15.67451215.C.G/15.67452988.A.G/15.67453042.G.A/15.67452003.TACTCCCTCCCTGTA.T/15.67448899.A.G	0.1883/0.1517/0.15/0.146/0.1165/0.0376/0.0274/0.025/0.0217/0.02/0.0198/0.0189/0.0152/0.0142
chr15.71612514.71621524	chr15	71612514	71621524	THSD4	0	0.046	15.71621524.G.A/15.71612514.T.G	0.8252/0.1725
chr15.71661265.71679543	chr15	71661265	71679543	THSD4	0	0.0268	15.71665824.T.C/15.71661265.G.A/15.71662576.C.G/15.71679543.G.A/15.71669397.G.A	0.686/0.0896/0.0816/0.068/0.028
chr15.71803450.71805298	chr15	71803450	71805298	THSD4	0	0.0192	15.71805006.C.T/15.71805298.A.G/15.71804587.C.T/15.71803450.C.T	0.4843/0.2035/0.1914/0.076
chr15.71630183.71648497	chr15	71630183	71648497	THSD4	0	-0.0112	15.71631437.C.T/15.71631173.G.A/15.71630183.A.C/15.71648497.A.G	0.6186/0.1651/0.1537/0.0147
chr15.75963214.75981507	chr15	75963214	75981507	AC105020.1	0	-0.0095	15.75976254.T.C/15.75963214.C.T/15.75981507.A.G/15.75970070.C.T	0.7242/0.0803/0.0142/0.0136
chr15.77334787.77378955	chr15	77334787	77378955	TSPAN3	0	-0.0136	15.77344793.T.A/15.77363451.T.C/15.77338784.G.C/15.77354847.C.A/15.77359514.T.G/15.77368712.T.A/15.77335902.A.G/15.77364899.G.C/15.77369669.A.G/15.77334787.T.C/15.77378440.A.T/15.77377654.C.T/15.77372676.T.A/15.77368682.T.C/15.77335891.C.T/15.77371189.C.T/15.77378955.T.C	0.185/0.18/0.1059/0.0779/0.0763/0.0566/0.053/0.051/0.0414/0.0231/0.0168/0.0163/0.0147/0.0144/0.0131/0.0127/0.0105
chr15.81241246.81241246	chr15	81241246	81241246	MESDC2	0	-0.0108	15.81241246.TGAA.T	0.9968
chr15.85985710.86312198	chr15	85985710	86312198	KLHL25	0	0.0098	15.86312198.C.T/15.86287444.G.T/15.86212915.T.A/15.86305209.C.T/15.85985710.A.G	0.7744/0.0795/0.0462/0.0277/0.0214
chr15.96285629.96310719	chr15	96285629	96310719	AC016251.1	520561	0.0112	15.96290916.A.T/15.96291465.C.A/15.96285629.A.G/15.96292129.A.G/15.96292237.C.T/15.96294287.T.A/15.96294904.G.T/15.96295104.G.A/15.96296254.G.T/15.96296264.T.C/15.96310719.T.C	0.2706/0.1615/0.0944/0.0514/0.0513/0.0452/0.0452/0.0437/0.041/0.0382/0.0361
chr16.2367764.2367764	chr16	2367764	2367764	ABCA3	0	0.0119	16.2367764.T.A	0.9993
chr16.4316498.4360314	chr16	4316498	4360314	TFAP4	0	0.0152	16.4360314.G.C/16.4352550.G.A/16.4322041.C.G/16.4316498.T.G/16.4323967.T.C/16.4348580.C.T/16.4353432.C.T/16.4356206.C.G/16.4347188.G.A/16.4338359.T.C/16.4349741.A.G	0.5434/0.1126/0.0814/0.0365/0.0304/0.0297/0.0285/0.0222/0.0149/0.0143/0.0117
chr16.4420787.4445327	chr16	4420787	4445327	VASN	0	-0.0115	16.4445327.C.T/16.4422305.G.A/16.4420787.T.C/16.4429917.TGCATGGTGGCTG.T/16.4420817.G.GC/16.4440397.G.C/16.4422607.G.T/16.4435163.G.C	0.7292/0.0813/0.0218/0.0195/0.0183/0.0177/0.0176/0.0118
chr16.10740982.10740982	chr16	10740982	10740982	TEKT5	0	0.0175	16.10740982.G.C	1
chr16.11213021.11279631	chr16	11213021	11279631	CLEC16A	0	-0.0098	16.11241806.G.A/16.11243455.C.A/16.11241906.A.G/16.11229128.G.T/16.11244194.T.G/16.11225064.C.G/16.11228712.C.T/16.11221287.A.G/16.11235123.A.G/16.11226779.A.G/16.11224966.A.G/16.11219041.G.A/16.11230703.T.C/16.11279631.G.C/16.11213021.T.A	0.2463/0.1624/0.1521/0.0704/0.0446/0.0341/0.0333/0.0325/0.0291/0.0287/0.0257/0.0226/0.0187/0.0132/0.0129
chr16.30097630.30380486	chr16	30097630	30380486	TBC1D10B	0	-0.0096	16.30380486.T.C/16.30161282.G.T/16.30177807.C.T/16.30141258.A.C/16.30346248.G.A/16.30139900.T.G/16.30343843.G.T/16.30134679.C.T/16.30097630.C.T/16.30373856.T.TG/16.30141913.G.A/16.30140292.T.C/16.30141847.C.T/16.30164758.G.A	0.283/0.1303/0.0694/0.0598/0.0478/0.0436/0.0427/0.0361/0.0278/0.0216/0.0192/0.0162/0.016/0.0124
chr16.53935407.53949117	chr16	53935407	53949117	FTO	0	-0.0117	16.53935407.T.C/16.53949117.C.T	0.5118/0.4769
chr16.58063513.58065459	chr16	58063513	58065459	MMP15	0	-0.0217	16.58063513.G.T/16.58065459.G.A	0.4937/0.4879
chr16.58009253.58029954	chr16	58009253	58029954	ZNF319	0	-0.0135	16.58029954.C.G/16.58028946.G.A/16.58023449.C.T/16.58018984.T.G/16.58009253.A.G	0.5738/0.1842/0.0915/0.0788/0.0438
chr16.66289195.66300551	chr16	66289195	66300551	CDH5	99982	0.0112	16.66289195.G.C/16.66300324.G.C/16.66300551.G.A	0.4401/0.3386/0.2182
chr16.67447735.67560613	chr16	67447735	67560613	FAM65A	0	-0.015	16.67466430.T.C/16.67560613.T.C/16.67515312.A.G/16.67478976.C.T/16.67473389.G.A/16.67539022.T.C/16.67466726.C.A/16.67506115.C.T/16.67458251.A.C/16.67529633.T.C/16.67529349.T.G/16.67522289.A.G/16.67549170.T.C/16.67549157.C.G/16.67470327.A.G/16.67549653.G.C/16.67455516.A.G/16.67447735.T.G	0.1226/0.1101/0.0854/0.0771/0.0713/0.0683/0.0568/0.0567/0.0487/0.0387/0.0385/0.0371/0.0343/0.0343/0.0343/0.0177/0.0138/0.0135
chr16.86562467.86587857	chr16	86562467	86587857	MTHFSD	0	0.0101	16.86564671.G.T/16.86563576.T.C/16.86565486.T.C/16.86562467.C.T/16.86568330.A.G/16.86567492.A.T/16.86579223.C.A/16.86577257.G.A/16.86581366.G.A/16.86587857.A.G	0.4373/0.1114/0.1113/0.0713/0.0676/0.0512/0.0432/0.0213/0.0151/0.0143
chr17.2028106.2129569	chr17	2028106	2129569	SMG6	0	0.014	17.2119475.A.G/17.2028106.A.G/17.2129569.C.CA/17.2039236.C.CA/17.2043789.T.C/17.2048713.C.T/17.2045273.G.A/17.2053920.C.T/17.2068932.C.A/17.2088969.T.G/17.2064702.A.T/17.2125450.A.C/17.2118506.A.AAC	0.2017/0.1448/0.1094/0.0898/0.0736/0.0729/0.061/0.0609/0.0562/0.0229/0.0206/0.0144/0.0138
chr17.12193443.12193443	chr17	12193443	12193443	MAP2K4	146296	-0.0165	17.12193443.GC.G	1
chr17.12541629.12541629	chr17	12541629	12541629	MYOCD	27577	-0.0123	17.12541629.T.C	0.9522
chr17.12423543.12440911	chr17	12423543	12440911	MYOCD	128296	-0.0121	17.12426349.T.C/17.12428788.C.T/17.12429425.C.A/17.12423543.C.G/17.12440911.A.C	0.2843/0.2218/0.1971/0.1535/0.137
chr17.28056612.28085172	chr17	28056612	28085172	SSH2	0	-0.0241	17.28072327.A.G/17.28071796.G.C/17.28085172.G.C/17.28084974.A.G/17.28056612.T.A/17.28063275.A.T	0.3276/0.1726/0.1407/0.1083/0.0369/0.0341
chr17.36886828.36904739	chr17	36886828	36904739	PCGF2	0	0.0179	17.36904739.GC.G/17.36886828.G.A/17.36898865.C.T/17.36898828.G.A	0.6545/0.2194/0.0545/0.0407
chr17.38269759.38489170	chr17	38269759	38489170	RARA	0	0.0135	17.38279036.C.G/17.38350730.C.G/17.38346802.C.G/17.38489170.A.G/17.38269759.A.G/17.38348616.G.A/17.38363857.C.T	0.774/0.0444/0.0409/0.0343/0.0199/0.0195/0.0176
chr17.46490889.46490889	chr17	46490889	46490889	SKAP1	0	0.0121	17.46490889.T.A	0.9531
chr17.54752926.54776955	chr17	54752926	54776955	NOG	79976	-0.0114	17.54768382.A.C/17.54758557.A.G/17.54767548.G.A/17.54752926.T.A/17.54766478.A.G/17.54769699.CTT.C/17.54776855.T.A/17.54753317.G.A/17.54769890.C.T/17.54766218.T.A/17.54767470.C.T/17.54758655.A.G/17.54760614.A.G/17.54770864.T.C/17.54776955.A.T/17.54769174.C.A/17.54773951.T.C	0.2427/0.1776/0.0891/0.0676/0.0597/0.0447/0.0326/0.0297/0.0296/0.0245/0.0224/0.0218/0.0216/0.0204/0.0172/0.0129/0.0109
chr17.59272907.59286644	chr17	59272907	59286644	BCAS3	0	0.0185	17.59286644.G.C/17.59286263.G.A/17.59281034.C.T/17.59273265.G.A/17.59279706.C.T/17.59272907.T.TC	0.3925/0.2926/0.1227/0.0943/0.0464/0.0208
chr17.60636826.60720058	chr17	60636826	60720058	MRC2	0	0.0155	17.60720058.T.G/17.60636826.G.A	0.7793/0.2198
chr17.62676149.62754586	chr17	62676149	62754586	SMURF2	17964	-0.0148	17.62737602.C.T/17.62742678.A.G/17.62742089.G.A/17.62739574.G.A/17.62727346.C.CT/17.62676149.A.G/17.62680401.C.CT/17.62749293.A.G/17.62683312.G.GTTGTTT/17.62719953.C.A/17.62754586.T.C	0.2685/0.1479/0.1312/0.1088/0.0955/0.0517/0.0237/0.0226/0.0226/0.0181/0.0141
chr17.62502435.62502435	chr17	62502435	62502435	DDX5	0	-0.012	17.62502435.A.G	0.957
chr17.69368168.69380963	chr17	69368168	69380963	AC007461.1	655201	0.0169	17.69368168.T.C/17.69373257.T.C/17.69368411.G.T/17.69371318.C.T/17.69380963.C.T	0.4343/0.261/0.1351/0.0925/0.0319
chr17.69823238.69851934	chr17	69823238	69851934	AC007461.1	184230	-0.0097	17.69843473.T.C/17.69845900.T.A/17.69823238.T.C/17.69835072.G.A/17.69840451.C.T/17.69829849.T.A/17.69851934.A.C/17.69826940.T.A/17.69827398.T.C	0.2312/0.1373/0.1099/0.1001/0.0973/0.0924/0.088/0.0472/0.0119
chr17.76861940.76864443	chr17	76861940	76864443	TIMP2	0	0.0111	17.76864443.A.G/17.76861940.C.G/17.76863730.T.A/17.76863862.C.T/17.76864036.C.CTGT	0.2881/0.2017/0.1945/0.1878/0.1175
chr17.77082174.77082174	chr17	77082174	77082174	ENGASE	0	0.0099	17.77082174.C.T	0.9245
chr17.79971065.79989546	chr17	79971065	79989546	RAC3	0	-0.0114	17.79972424.T.C/17.79974731.T.C/17.79971065.C.T/17.79972901.C.T/17.79975835.C.G/17.79976425.G.A/17.79975941.A.G/17.79989546.C.T/17.79980756.C.A	0.3414/0.1488/0.113/0.079/0.0772/0.0745/0.055/0.0548/0.0526
chr18.7598656.7672414	chr18	7598656	7672414	PTPRM	0	0.0105	18.7608911.A.G/18.7598656.C.A/18.7669072.G.A/18.7658679.G.A/18.7660691.A.G/18.7672414.G.C	0.7009/0.0893/0.0228/0.0183/0.0135/0.0102
chr18.8800723.8801351	chr18	8800723	8801351	SOGA2	0	-0.0145	18.8800723.T.C/18.8801351.A.G/18.8800910.T.TAAA	0.5552/0.3342/0.0862
chr18.10078071.10078071	chr18	10078071	10078071	VAPA	118053	-0.0157	18.10078071.G.A	0.9999
chr18.20058822.20119651	chr18	20058822	20119651	CTAGE1	60945	0.0127	18.20119651.G.A/18.20063574.A.G/18.20069699.T.C/18.20065369.T.C/18.20067045.T.C/18.20063204.G.A/18.20064591.G.A/18.20068159.T.G/18.20064032.A.G/18.20068925.A.G/18.20065786.A.G/18.20066414.C.T/18.20065480.G.A/18.20058822.A.C/18.20070887.G.A/18.20067541.C.T/18.20111149.G.A/18.20107522.G.C	0.165/0.0732/0.061/0.0576/0.0572/0.0567/0.0548/0.0539/0.0526/0.0508/0.0507/0.0502/0.0481/0.0333/0.0321/0.0236/0.0208/0.0198
chr18.42825022.42829030	chr18	42825022	42829030	SLC14A2	0	-0.0104	18.42829025.G.A/18.42829030.C.T/18.42827898.C.T/18.42827992.G.A/18.42825040.G.A/18.42825022.C.G	0.2526/0.2522/0.2178/0.1877/0.0362/0.0241
chr19.1857490.1866427	chr19	1857490	1866427	KLF16	0	-0.0115	19.1866427.T.C/19.1860147.G.A/19.1866163.C.T/19.1858183.T.C/19.1857878.T.A/19.1862746.A.G/19.1857490.C.T/19.1865673.A.G	0.3433/0.2254/0.1606/0.0625/0.0442/0.043/0.0386/0.0347
chr19.8631152.8660283	chr19	8631152	8660283	ADAMTS10	0	-0.0096	19.8632075.C.T/19.8640516.C.T/19.8656333.T.G/19.8638064.G.A/19.8660283.C.T/19.8649388.C.CA/19.8634702.G.T/19.8632587.T.C/19.8633943.C.T/19.8631152.C.T	0.1954/0.1479/0.1391/0.1344/0.1322/0.0782/0.0493/0.0153/0.0124/0.01
chr19.13907805.13950321	chr19	13907805	13950321	ZSWIM4	0	0.0116	19.13950321.T.C/19.13944313.A.G/19.13948662.C.T/19.13944558.C.G/19.13948791.G.A/19.13947292.T.C/19.13944478.C.T/19.13948312.G.A/19.13948397.T.G/19.13942587.G.A/19.13946454.C.CA/19.13942221.A.G/19.13907805.C.T/19.13950294.G.A	0.2565/0.0833/0.0802/0.0785/0.0772/0.0756/0.0683/0.0617/0.0477/0.0391/0.0299/0.0283/0.0103/0.0102
chr19.31826313.31830702	chr19	31826313	31830702	TSHZ3	0	0.0175	19.31829752.C.CT/19.31827698.A.G/19.31829613.A.C/19.31826313.G.A/19.31828848.T.A/19.31830343.C.T/19.31830702.G.GA	0.2036/0.197/0.1814/0.1266/0.1146/0.1143/0.0274
chr19.41117300.41117300	chr19	41117300	41117300	LTBP4	0	-0.0236	19.41117300.G.A	1
chr19.41091821.41111069	chr19	41091821	41111069	LTBP4	0	0.0101	19.41111069.G.A/19.41108975.A.C/19.41091821.C.G/19.41092454.C.G	0.7758/0.0803/0.0155/0.011
chr19.47119032.47129302	chr19	47119032	47129302	PTGIR	0	-0.0101	19.47129302.G.A/19.47123868.A.AC/19.47121428.C.T/19.47119227.T.C/19.47119032.G.C/19.47123783.A.G/19.47127324.C.G/19.47122776.A.G/19.47123402.T.G	0.7063/0.0527/0.0465/0.031/0.0221/0.0156/0.0146/0.0138/0.0135
chr19.49206108.49218060	chr19	49206108	49218060	MAMSTR	0	0.0106	19.49218060.C.T/19.49206674.G.A/19.49206145.G.C/19.49206985.G.A/19.49206172.C.T/19.49206108.C.G/19.49206417.A.G/19.49206462.C.T/19.49207206.A.G/19.49209010.T.C	0.444/0.1006/0.0381/0.0364/0.0363/0.0358/0.0338/0.0299/0.016/0.0104
chr19.52288408.52298281	chr19	52288408	52298281	FPR1	0	0.0119	19.52294097.T.C/19.52288408.C.T/19.52298281.T.C/19.52290584.G.A/19.52289962.T.A	0.2739/0.1866/0.1858/0.172/0.1379
chr20.3660789.3660789	chr20	3660789	3660789	ADAM33	0	-0.011	20.3660789.T.C	0.9438
chr20.10745545.10761430	chr20	10745545	10761430	JAG1	90852	-0.0151	20.10745545.G.C/20.10747540.T.C/20.10761430.T.A/20.10759459.C.T	0.7531/0.1416/0.0463/0.0249
chr20.13401065.13558136	chr20	13401065	13558136	TASP1	0	-0.0125	20.13438893.T.C/20.13513267.A.G/20.13415447.T.C/20.13514159.T.A/20.13480110.T.TA/20.13401065.T.C/20.13558136.C.T/20.13493364.T.C/20.13449512.G.GTT/20.13540635.C.G/20.13554966.C.G	0.2839/0.2204/0.2067/0.1153/0.0339/0.0198/0.0159/0.0157/0.0135/0.0113/0.0112
chr20.31209948.31214403	chr20	31209948	31214403	RP11-410N8.4	13254	0.0108	20.31209948.C.T/20.31214403.A.G/20.31214234.G.A	0.9177/0.0148/0.0139
chr20.32485536.32511913	chr20	32485536	32511913	CHMP4B	43365	-0.0119	20.32493064.A.G/20.32491902.T.A/20.32511913.T.A/20.32485536.C.G/20.32494962.A.G/20.32511626.C.A/20.32508758.T.C/20.32509651.A.G	0.195/0.1537/0.1421/0.1403/0.1001/0.0891/0.0765/0.0739
chr20.55179293.55197423	chr20	55179293	55197423	TFAP2C	6935	-0.0111	20.55192455.C.T/20.55194925.G.T/20.55194991.A.G/20.55195464.C.T/20.55195816.G.A/20.55197423.G.A/20.55197121.G.T/20.55195662.A.G/20.55196347.G.A/20.55181863.C.T/20.55188221.C.T/20.55185678.C.T/20.55182989.C.A/20.55181969.C.A/20.55179293.T.C	0.174/0.1028/0.1006/0.0867/0.0728/0.0557/0.0521/0.0497/0.0495/0.0458/0.0432/0.0397/0.0395/0.0275/0.0233
chr20.56065741.56078165	chr20	56065741	56078165	CTCFL	0	0.0095	20.56075371.C.T/20.56066049.G.C/20.56065741.A.G/20.56073210.A.G/20.56075787.A.G/20.56066571.G.A/20.56075693.G.C/20.56075990.G.A/20.56078165.T.C	0.1893/0.1781/0.154/0.1027/0.0869/0.0865/0.077/0.0524/0.0318
chr20.61049831.61049831	chr20	61049831	61049831	GATA5	0	0.0187	20.61049831.T.C	0.9906
chr20.61054977.61056050	chr20	61054977	61056050	GATA5	3952	-0.0146	20.61054977.T.C/20.61056050.T.G	0.5442/0.4158
chr21.35362848.35377591	chr21	35362848	35377591	MRPS6	67933	-0.0198	21.35368402.G.T/21.35362848.G.A/21.35363759.T.G/21.35377591.C.T	0.4168/0.2651/0.2601/0.0409
chr21.35657043.35677897	chr21	35657043	35677897	KCNE2	58426	-0.0153	21.35675302.T.G/21.35674745.T.G/21.35657043.A.G/21.35659776.G.A/21.35677897.G.A/21.35660846.A.AG/21.35670630.G.C/21.35672918.A.G/21.35661705.T.C/21.35672270.A.G/21.35664983.A.G/21.35663453.C.T/21.35666961.C.G/21.35668457.T.C/21.35665572.T.C/21.35663984.C.T	0.1337/0.1217/0.1087/0.0733/0.0556/0.0523/0.0521/0.0506/0.0498/0.0475/0.0441/0.0423/0.0411/0.0389/0.0346/0.03
chr22.18438221.18475820	chr22	18438221	18475820	MICAL3	0	-0.017	22.18455381.T.C/22.18455830.A.G/22.18467944.T.C/22.18475820.T.G/22.18447496.A.G/22.18444180.A.G/22.18439047.G.T/22.18438221.T.C	0.3008/0.2612/0.1965/0.0679/0.0487/0.0142/0.0129/0.0126
chr22.19750773.19754091	chr22	19750773	19754091	TBX1	0	0.0101	22.19754091.A.C/22.19753449.A.G/22.19750773.T.C/22.19752943.A.C/22.19753848.A.G	0.4136/0.3019/0.1141/0.0657/0.0565
chr22.20774479.20790723	chr22	20774479	20790723	KLHL22	0	0.0209	22.20785639.G.A/22.20778066.A.G/22.20776406.A.G/22.20790723.C.G/22.20774479.A.G/22.20786488.A.C/22.20775034.T.TGTA/22.20788969.A.G	0.4441/0.3226/0.0651/0.0471/0.0295/0.0183/0.0172/0.0137
chr22.20780296.20780296	chr22	20780296	20780296	SCARF2	0	0.0103	22.20780296.G.A	0.9902
chr22.27226407.27231633	chr22	27226407	27231633	CRYBA4	199772	-0.0108	22.27231633.A.T/22.27226407.A.G/22.27231403.G.A/22.27227454.C.T/22.27229977.A.G/22.27229346.A.C/22.27228910.C.T/22.27230386.G.A/22.27226558.G.C/22.27230380.T.C/22.27229310.G.GT	0.19/0.188/0.1492/0.0817/0.0658/0.064/0.0544/0.0488/0.0486/0.0468/0.0333
chr22.28181399.28181399	chr22	28181399	28181399	MN1	0	0.0138	22.28181399.C.T	0.9907
chr22.29905377.29956137	chr22	29905377	29956137	NIPSNAP1	0	-0.0109	22.29913272.C.T/22.29908154.G.T/22.29905377.A.G/22.29915406.A.G/22.29906701.T.C/22.29919830.T.C/22.29919333.T.C/22.29919201.G.A/22.29952226.T.C/22.29956137.T.C/22.29948409.A.G	0.5278/0.0691/0.0513/0.0512/0.0434/0.0422/0.0363/0.0291/0.0152/0.0124/0.0103
chr22.31439918.31531647	chr22	31439918	31531647	PLA2G3	0	0.0096	22.31451411.A.G/22.31475681.T.A/22.31475683.C.A/22.31476235.A.C/22.31483807.C.A/22.31499710.C.G/22.31462723.A.T/22.31439918.G.A/22.31486760.C.T/22.31531647.C.T/22.31521595.C.A/22.31514512.C.T/22.31518062.T.C	0.2431/0.1164/0.1164/0.0871/0.0762/0.0586/0.0565/0.0456/0.0442/0.0303/0.0277/0.0269/0.0102
chr22.33333825.33364457	chr22	33333825	33364457	SYN3	0	-0.0147	22.33351724.T.G/22.33355095.A.G/22.33361228.C.CTATAA/22.33335386.C.G/22.33361147.A.C/22.33348093.G.A/22.33361530.T.C/22.33347892.T.C/22.33350177.G.C/22.33333825.C.CA/22.33363999.G.T/22.33352674.A.G/22.33351886.G.C/22.33355855.C.T/22.33358277.C.T/22.33364457.A.G	0.1877/0.1367/0.1249/0.0981/0.0896/0.0532/0.0456/0.0268/0.0172/0.014/0.0126/0.0122/0.0122/0.0119/0.0108/0.01
chr22.39645316.39647168	chr22	39645316	39647168	PDGFB	4561	0.012	22.39647168.T.C/22.39646201.T.C/22.39645316.A.G	0.3901/0.3894/0.1797
chr22.50625271.50645219	chr22	50625271	50645219	SELO	0	-0.0091	22.50628996.G.A/22.50629872.C.T/22.50634552.G.A/22.50634526.G.A/22.50637922.G.C/22.50625271.T.C/22.50630794.G.A/22.50633686.T.C/22.50627188.C.T/22.50625449.C.T/22.50638171.C.CA/22.50642359.C.T/22.50645219.G.A/22.50638172.G.C	0.1143/0.1094/0.1074/0.1072/0.0979/0.0665/0.06/0.0579/0.0511/0.051/0.0396/0.0329/0.0174/0.0167
