# Supplementary material for: SparsePro: An efficient fine-mapping method integrating summary statistics and functional annotations
Source: PLoS Genet. 2023 Dec 28;19(12):e1011104. doi: 10.1371/journal.pgen.1011104 (PMC10781022; doi:10.1371/journal.pgen.1011104)
Supplement: S18 Table — (XLSX) [file pgen.1011104.s019.xlsx]

## Sheet: Sheet1
Region	Chr	Start	End	Nearest_gene	Distance_to_nearest_gene	Beta	Causal_set	PIP
chr1.3107386.3107547	chr1	3107386	3107547	PRDM16	0	-0.0116	1.3107386.G.T/1.3107547.G.A	0.5917/0.3701
chr1.118142558.118172221	chr1	118142558	118172221	FAM46C	0	0.0128	1.118168234.C.T/1.118169463.G.A/1.118168804.T.TC/1.118172221.T.C/1.118162139.C.T/1.118171453.G.C/1.118171801.C.A/1.118142558.A.C/1.118143517.A.G/1.118143948.A.G	0.1895/0.1442/0.1339/0.1006/0.0845/0.0804/0.0771/0.0705/0.0404/0.0303
chr1.184672098.184672098	chr1	184672098	184672098	EDEM3	0	0.0111	1.184672098.G.A	0.9985
chr1.214150445.214150821	chr1	214150445	214150821	PROX1	5703	0.0179	1.214150821.G.C/1.214150445.T.A	0.5296/0.4704
chr1.214145731.214163069	chr1	214145731	214163069	PROX1	0	0.0132	1.214156860.T.C/1.214157049.G.C/1.214154719.G.T/1.214156165.G.A/1.214156514.T.C/1.214163069.C.T/1.214145731.C.G/1.214162734.G.T	0.253/0.2341/0.1693/0.1276/0.0865/0.0362/0.033/0.0172
chr1.214176380.214181766	chr1	214176380	214181766	PROX1	0	-0.0109	1.214177423.G.A/1.214177413.T.G/1.214176797.G.C/1.214180118.G.A/1.214179972.G.T/1.214176869.G.A/1.214181251.G.A/1.214176779.C.T/1.214177274.C.T/1.214177239.T.C/1.214176380.T.C/1.214176483.A.T/1.214177312.A.T/1.214181766.C.A	0.1212/0.1212/0.0991/0.0951/0.0942/0.0895/0.0759/0.0608/0.0436/0.0418/0.0356/0.0347/0.0273/0.0211
chr1.229672955.229672955	chr1	229672955	229672955	ABCB10	0	-0.0126	1.229672955.G.A	0.9525
chr2.27730940.27730940	chr2	27730940	27730940	GCKR	0	0.0291	2.27730940.T.C	0.9954
chr2.43469615.43624252	chr2	43469615	43624252	THADA	0	-0.0186	2.43602932.T.G/2.43594081.C.CA/2.43586287.T.G/2.43597142.C.T/2.43598160.A.G/2.43517088.C.T/2.43618819.C.T/2.43603367.C.G/2.43594483.A.T/2.43593000.A.G/2.43613582.C.G/2.43591676.C.T/2.43611883.T.C/2.43604741.G.A/2.43610027.C.T/2.43624252.A.C/2.43605826.C.A/2.43600721.T.A/2.43469615.G.A	0.1373/0.1052/0.1027/0.0812/0.0649/0.0535/0.0533/0.0528/0.052/0.0469/0.0305/0.0282/0.0271/0.025/0.0188/0.018/0.018/0.0158/0.0134
chr2.45192080.45192105	chr2	45192080	45192105	SIX3	18865	0.0191	2.45192105.G.T/2.45192080.G.C	0.7234/0.2766
chr2.45141776.45175585	chr2	45141776	45175585	SIX3	0	-0.0098	2.45159091.G.A/2.45167570.G.T/2.45141776.G.A/2.45165045.A.C/2.45175585.G.A/2.45175521.A.G/2.45175289.C.G/2.45154908.G.A	0.6188/0.0839/0.0478/0.0433/0.0229/0.0176/0.016/0.0148
chr2.158495349.158520905	chr2	158495349	158520905	ACVR1C	9833	-0.0098	2.158502369.T.C/2.158508268.C.G/2.158514510.T.C/2.158497658.A.G/2.158508270.T.G/2.158514969.T.C/2.158519802.G.A/2.158498314.G.A/2.158508271.T.C/2.158495349.A.T/2.158503739.C.T/2.158520905.C.T/2.158499902.G.C/2.158518238.C.G	0.1797/0.1097/0.1059/0.0952/0.092/0.0721/0.0617/0.0579/0.0499/0.0494/0.0238/0.0214/0.0197/0.0183
chr2.161265910.161265910	chr2	161265910	161265910	RBMS1	0	0.0109	2.161265910.C.T	0.9711
chr2.165501927.165557318	chr2	165501927	165557318	COBLL1	0	-0.0106	2.165528876.C.T/2.165557318.C.T/2.165528624.G.T/2.165508389.C.T/2.165532454.A.G/2.165513091.T.C/2.165507843.C.T/2.165545373.C.CAA/2.165508300.T.C/2.165539661.T.C/2.165552706.A.AAAAAT/2.165544573.GAA.G/2.165556760.A.C/2.165511794.C.G/2.165501927.T.TG/2.165506724.T.A/2.165526587.G.C/2.165554658.A.T/2.165554309.C.A/2.165504565.G.T/2.165526338.T.C/2.165555207.G.A	0.1162/0.1077/0.09/0.086/0.0811/0.0714/0.043/0.0416/0.0406/0.0309/0.0277/0.0246/0.0242/0.0234/0.023/0.0212/0.0198/0.0179/0.0173/0.0165/0.0154/0.0151
chr2.169763148.169763148	chr2	169763148	169763148	G6PC2	0	0.1294	2.169763148.T.C	1
chr2.169756930.169756930	chr2	169756930	169756930	SPC25	0	-0.0467	2.169756930.A.G	1
chr2.169763262.169763262	chr2	169763262	169763262	G6PC2	0	-0.0246	2.169763262.C.T	1
chr2.169764141.169764141	chr2	169764141	169764141	G6PC2	0	-0.0181	2.169764141.A.C	1
chr2.169764148.169764148	chr2	169764148	169764148	G6PC2	0	-0.0203	2.169764148.G.A	0.9892
chr2.169764491.169764491	chr2	169764491	169764491	G6PC2	0	-0.0158	2.169764491.T.C	1
chr2.169764368.169764368	chr2	169764368	169764368	G6PC2	0	-0.0144	2.169764368.C.T	1
chr2.169758913.169758913	chr2	169758913	169758913	G6PC2	0	-0.0198	2.169758913.G.A	0.9999
chr2.169754846.169765377	chr2	169754846	169765377	G6PC2	0	-0.0179	2.169764176.G.C/2.169754846.T.C/2.169765377.A.T	0.6668/0.2744/0.0365
chr2.169780979.169780979	chr2	169780979	169780979	ABCB11	0	0.0132	2.169780979.A.AT	1
chr3.12840934.12848822	chr3	12840934	12848822	CAND2	0	-0.011	3.12841804.A.G/3.12848822.T.C/3.12842223.T.G/3.12840934.T.C/3.12846807.A.G	0.3701/0.2129/0.1893/0.0873/0.0853
chr3.30391296.30391296	chr3	30391296	30391296	TGFBR2	256697	0.0099	3.30391296.G.A	0.9745
chr3.48731487.49880399	chr3	48731487	49880399	TRAIP	0	-0.0092	3.48731487.G.T/3.49381898.G.A/3.49749705.A.C/3.49525218.C.T/3.49863483.C.T/3.49880399.G.A/3.49832788.G.A/3.49448566.A.C/3.49577017.A.C/3.49432404.C.T/3.49565842.C.T/3.49437600.G.C	0.6425/0.0744/0.0306/0.0296/0.0282/0.0263/0.0234/0.0194/0.0131/0.0113/0.0112/0.011
chr3.64699445.64730121	chr3	64699445	64730121	ADAMTS9	25770	0.0092	3.64714182.G.A/3.64724632.C.T/3.64730121.T.C/3.64715155.C.T/3.64722611.G.T/3.64705365.C.T/3.64708600.A.C/3.64723072.A.G/3.64710850.T.C/3.64719091.G.C/3.64720023.T.C/3.64722045.G.A/3.64699445.C.T/3.64701890.T.C/3.64728312.T.G/3.64707269.G.A	0.2506/0.1878/0.0867/0.0705/0.0519/0.0454/0.0408/0.0353/0.0291/0.0291/0.0253/0.0225/0.0181/0.0149/0.0129/0.0108
chr3.100210509.100222038	chr3	100210509	100222038	TMEM45A	0	0.0107	3.100211294.A.G/3.100220307.A.G/3.100214084.A.G/3.100212511.G.A/3.100210509.G.A/3.100212678.T.C/3.100216492.G.T/3.100216148.T.C/3.100220302.A.G/3.100219086.A.C/3.100217983.C.T/3.100222038.C.G	0.1954/0.1169/0.0997/0.0929/0.0902/0.0902/0.0696/0.0681/0.0466/0.0314/0.0217/0.0184
chr3.114445649.115077351	chr3	114445649	115077351	ZBTB20	0	-0.0086	3.114462942.T.C/3.114459924.C.T/3.114464858.C.T/3.114445649.C.T/3.114461208.G.A/3.114459719.G.A/3.114455845.T.C/3.114449264.G.A/3.114458190.A.G/3.114453076.G.T/3.114456925.A.T/3.115077351.G.T	0.18/0.1786/0.1623/0.0702/0.0591/0.0394/0.0375/0.0285/0.0278/0.0241/0.022/0.0101
chr3.123065778.123065778	chr3	123065778	123065778	ADCY5	0	-0.0334	3.123065778.A.G	0.9967
chr3.141094338.141134975	chr3	141094338	141134975	ZBTB38	0	-0.0148	3.141100640.T.TG/3.141108338.C.T/3.141128250.A.G/3.141102560.G.A/3.141125234.C.T/3.141124534.A.G/3.141128524.G.A/3.141101839.A.C/3.141134569.C.T/3.141096216.C.T/3.141134568.C.G/3.141132948.C.G/3.141134975.T.C/3.141094338.C.T	0.3634/0.1178/0.0957/0.0652/0.0421/0.0421/0.0414/0.0396/0.0281/0.0272/0.0257/0.0251/0.0203/0.0194
chr3.169194244.169194244	chr3	169194244	169194244	MECOM	0	0.0153	3.169194244.A.T	1
chr3.170676134.170724883	chr3	170676134	170724883	SLC2A2	0	-0.041	3.170709193.C.T/3.170676134.C.G/3.170705693.A.G/3.170696047.T.TGAA/3.170724883.T.C/3.170695426.G.A	0.3373/0.2338/0.1959/0.0977/0.0521/0.046
chr3.187740523.187741842	chr3	187740523	187741842	LPP	129230	0.0135	3.187741842.A.G/3.187740523.T.C/3.187740899.T.C	0.7062/0.1769/0.1169
chr4.83561503.83587562	chr4	83561503	83587562	SCD5	0	-0.0097	4.83582546.T.C/4.83584496.A.G/4.83583081.C.G/4.83582211.C.G/4.83581613.G.C/4.83587562.G.C/4.83578911.A.G/4.83578271.A.G/4.83561503.T.C	0.2922/0.1106/0.1031/0.1022/0.1022/0.0571/0.0526/0.0445/0.0109
chr4.106071597.106196829	chr4	106071597	106196829	TET2	0	0.0121	4.106078097.A.G/4.106084643.G.A/4.106123638.A.T/4.106115708.A.G/4.106071597.T.A/4.106196829.T.G/4.106108902.T.C/4.106107109.C.T/4.106101620.CTTTTAAG.C/4.106078344.ATAT.A/4.106125022.A.G/4.106150555.C.T	0.3146/0.1434/0.0855/0.0794/0.065/0.0576/0.0491/0.0347/0.0344/0.0335/0.0296/0.0295
chr5.14751305.14755919	chr5	14751305	14755919	ANKH	0	-0.0126	5.14751305.C.T/5.14755919.C.T	0.6211/0.3789
chr5.55796319.55812130	chr5	55796319	55812130	AC022431.2	0	0.0103	5.55808475.C.T/5.55812130.A.G/5.55809127.T.C/5.55808342.C.T/5.55807837.T.C/5.55807370.C.T/5.55810305.A.T/5.55809465.A.G/5.55805639.C.T/5.55809138.C.A/5.55803533.G.A/5.55802419.C.T/5.55806751.A.G/5.55799184.C.A/5.55796319.C.T/5.55800724.C.T	0.2263/0.135/0.0816/0.0629/0.0583/0.0504/0.0487/0.0435/0.0399/0.0389/0.038/0.0363/0.0346/0.028/0.0144/0.0144
chr5.76425060.76435004	chr5	76425060	76435004	ZBED3	41913	-0.0155	5.76425060.G.C/5.76435004.G.A/5.76427311.G.A/5.76425867.G.A	0.3916/0.309/0.1949/0.0969
chr5.95695673.95727664	chr5	95695673	95727664	PCSK1	0	-0.0214	5.95709132.T.C/5.95719667.G.C/5.95720359.T.C/5.95719804.A.G/5.95719923.A.G/5.95719676.T.C/5.95717440.T.C/5.95727175.A.G/5.95718203.G.C/5.95710368.G.C/5.95718846.G.C/5.95710904.A.C/5.95724339.A.G/5.95696585.T.C/5.95696429.C.T/5.95701782.T.C/5.95719294.C.T/5.95716722.A.G/5.95727664.A.T/5.95723381.G.A/5.95714725.A.G/5.95703329.G.C/5.95695673.C.T	0.1713/0.0892/0.0841/0.0807/0.0737/0.0507/0.0419/0.0395/0.0375/0.0313/0.0288/0.0276/0.0263/0.0245/0.0222/0.021/0.0204/0.0175/0.0159/0.0144/0.0143/0.0136/0.0131
chr6.7236663.7250639	chr6	7236663	7250639	RREB1	0	-0.0214	6.7236663.C.T/6.7250474.C.T/6.7249460.G.A/6.7250270.G.A/6.7250639.A.G	0.5685/0.1705/0.0916/0.0632/0.0596
chr6.7231843.7231843	chr6	7231843	7231843	RREB1	0	-0.0187	6.7231843.G.A	1
chr6.20673880.20688121	chr6	20673880	20688121	CDKAL1	0	0.0193	6.20686573.C.A/6.20686996.C.A/6.20675792.C.A/6.20688121.T.A/6.20680678.T.A/6.20679709.A.G/6.20673880.T.C	0.54/0.1304/0.0855/0.0796/0.0545/0.0396/0.0353
chr6.39046794.39046794	chr6	39046794	39046794	GLP1R	0	-0.0186	6.39046794.G.A	1
chr6.43804808.43818942	chr6	43804808	43818942	VEGFA	50585	-0.0141	6.43806335.T.C/6.43806609.G.A/6.43806315.C.CTAAG/6.43805502.G.C/6.43815364.G.A/6.43804808.G.C/6.43804825.A.G/6.43805362.T.A/6.43810974.G.A/6.43814190.C.T/6.43810526.G.GC/6.43811430.C.A/6.43818942.C.T/6.43809802.T.C/6.43811762.C.T/6.43816126.G.A/6.43812965.G.C	0.2609/0.1566/0.1275/0.0637/0.0546/0.0528/0.0412/0.0254/0.0244/0.0229/0.0198/0.0196/0.0189/0.0186/0.0172/0.0161/0.016
chr7.14898282.14898282	chr7	14898282	14898282	DGKB	0	0.0178	7.14898282.C.T	0.9527
chr7.15051789.15065564	chr7	15051789	15065564	DGKB	37388	0.0303	7.15065467.C.T/7.15065564.T.A/7.15063923.T.G/7.15065300.C.T/7.15063430.T.A/7.15051789.G.T/7.15064255.G.T/7.15064190.C.G/7.15064216.A.T/7.15062694.A.G/7.15063833.T.G/7.15064984.G.A/7.15052211.T.A/7.15065074.T.C/7.15064896.T.G/7.15051943.G.C/7.15062983.T.C/7.15065003.T.C/7.15063926.C.T	0.0949/0.0838/0.0765/0.0739/0.0658/0.0609/0.0533/0.0527/0.0526/0.0511/0.0474/0.0463/0.0445/0.0302/0.0291/0.0279/0.0214/0.02/0.0194
chr7.28189411.28200097	chr7	28189411	28200097	JAZF1	0	-0.0132	7.28194397.C.A/7.28196413.G.A/7.28196222.A.G/7.28192280.C.T/7.28200097.C.T/7.28189411.T.C/7.28198677.C.T	0.1656/0.1582/0.1559/0.1512/0.1278/0.097/0.0957
chr7.44223721.44234737	chr7	44223721	44234737	GCK	0	0.0497	7.44223721.G.A/7.44229068.C.T/7.44226101.C.T/7.44234737.C.T/7.44223942.G.A	0.6029/0.2039/0.106/0.036/0.0199
chr7.44214514.44216137	chr7	44214514	44216137	GCK	0	0.0334	7.44214514.T.C/7.44216137.G.A	0.8768/0.12
chr7.44176213.44176213	chr7	44176213	44176213	MYL7	2249	-0.0269	7.44176213.T.A	0.9655
chr7.44231216.44231216	chr7	44231216	44231216	GCK	0	-0.0184	7.44231216.T.G	1
chr7.44235694.44235694	chr7	44235694	44235694	GCK	0	-0.0134	7.44235694.A.T	0.9995
chr7.44116346.44116346	chr7	44116346	44116346	POLM	0	0.011	7.44116346.A.C	0.987
chr7.50737831.50786050	chr7	50737831	50786050	GRB10	0	-0.0129	7.50760220.G.A/7.50737831.G.A/7.50749079.C.T/7.50749425.A.G/7.50786050.A.G/7.50751829.T.C/7.50751090.T.C/7.50751199.C.T/7.50782211.T.C/7.50783647.G.A/7.50782919.G.C/7.50783509.C.T/7.50783567.G.C/7.50768153.C.T	0.2615/0.1691/0.1484/0.0844/0.0544/0.0378/0.0362/0.0331/0.0144/0.0136/0.0127/0.0124/0.0123/0.0103
chr7.100284913.100366917	chr7	100284913	100366917	EPO	0	0.0112	7.100289129.A.ATTTTTTT/7.100312724.A.G/7.100321138.T.G/7.100288552.T.C/7.100285974.A.C/7.100291200.C.T/7.100284913.C.G/7.100287495.C.G/7.100292914.T.C/7.100302094.A.T/7.100308811.C.G/7.100327089.G.C/7.100366917.G.A/7.100313420.A.G/7.100299028.C.T/7.100297898.T.C/7.100295908.A.G/7.100298984.A.G/7.100298024.A.G/7.100298544.TC.T	0.168/0.1381/0.1062/0.0706/0.07/0.0697/0.0576/0.0531/0.0504/0.022/0.0196/0.0166/0.0159/0.0158/0.0157/0.0155/0.0153/0.0148/0.0148/0.014
chr8.9183358.9184231	chr8	9183358	9184231	RP11-10A14.4	157713	-0.0223	8.9183358.A.G/8.9184231.G.A/8.9183664.A.G	0.6782/0.1647/0.1446
chr8.95911477.95965695	chr8	95911477	95965695	TP53INP1	0	-0.0128	8.95961794.C.T/8.95959808.A.G/8.95955074.G.A/8.95960511.T.C/8.95961979.C.G/8.95960767.G.A/8.95960886.G.T/8.95965685.C.A/8.95961626.T.C/8.95963798.C.G/8.95916811.A.G/8.95911477.T.C/8.95965695.A.G	0.387/0.1085/0.0836/0.0461/0.0453/0.0438/0.0426/0.02/0.0198/0.0198/0.0127/0.0101/0.0101
chr8.118184783.118209284	chr8	118184783	118209284	SLC30A8	0	-0.0332	8.118184783.C.T/8.118185025.G.A/8.118209284.C.A	0.843/0.0906/0.0644
chr8.145507304.145546036	chr8	145507304	145546036	DGAT1	0	0.0109	8.145546036.A.G/8.145545949.T.C/8.145545546.A.G/8.145544720.G.A/8.145545920.C.T/8.145545749.G.A/8.145510507.A.G/8.145508000.A.G/8.145509128.T.C/8.145511201.T.A/8.145507509.T.C/8.145525277.C.T/8.145507304.C.T	0.1707/0.1359/0.1317/0.104/0.0973/0.0806/0.0585/0.039/0.0378/0.0324/0.031/0.0256/0.0194
chr9.4290085.4292083	chr9	4290085	4292083	GLIS3	0	0.015	9.4290085.G.C/9.4290823.A.T/9.4290541.C.A/9.4292083.G.A	0.5413/0.2633/0.1445/0.034
chr9.4297892.4297892	chr9	4297892	4297892	GLIS3	0	-0.0098	9.4297892.T.C	0.9692
chr9.22132698.22134253	chr9	22132698	22134253	RP11-145E5.5	99714	-0.0298	9.22134094.T.C/9.22132729.A.G/9.22132878.T.C/9.22134068.G.A/9.22134253.G.A/9.22132698.T.C	0.1928/0.1888/0.1727/0.1586/0.1459/0.1015
chr9.22133645.22134651	chr9	22133645	22134651	RP11-145E5.5	100661	0.0197	9.22134651.A.C/9.22134172.C.T/9.22134302.C.G/9.22133984.T.C/9.22133645.T.C	0.2324/0.2205/0.2003/0.1771/0.1697
chr9.136141870.136155000	chr9	136141870	136155000	SURF6	42552	0.0175	9.136141870.C.T/9.136146597.C.T/9.136149830.G.A/9.136149399.G.A/9.136155000.C.T/9.136149711.A.T	0.2949/0.1919/0.1811/0.1312/0.0818/0.0718
chr9.139238824.139248082	chr9	139238824	139248082	GPSM1	0	0.0142	9.139243334.T.A/9.139241828.T.C/9.139241595.C.G/9.139241030.A.G/9.139239585.T.C/9.139238824.A.G/9.139248082.A.G/9.139246765.G.A	0.2738/0.2563/0.203/0.1248/0.031/0.0256/0.0225/0.0155
chr10.12253597.12307894	chr10	12253597	12307894	CDC123	0	0.0165	10.12307894.C.T/10.12253597.G.A/10.12255175.G.C	0.8646/0.0542/0.0503
chr10.52637925.52648027	chr10	52637925	52648027	A1CF	0	-0.0126	10.52637925.A.G/10.52643078.A.G/10.52643221.T.C/10.52642384.A.G/10.52643179.C.T/10.52644319.A.T/10.52647131.A.G/10.52639657.G.C/10.52648027.G.C	0.1439/0.1326/0.131/0.1243/0.1169/0.106/0.0997/0.0759/0.0696
chr10.89369788.89381118	chr10	89369788	89381118	PAPSS2	38252	-0.0113	10.89379732.A.C/10.89378838.G.A/10.89378942.T.C/10.89376952.G.T/10.89377990.A.G/10.89381118.C.T/10.89380940.T.C/10.89380806.T.C/10.89372233.G.T/10.89369788.T.C/10.89372763.C.CT	0.6412/0.0709/0.0406/0.0342/0.0321/0.0265/0.0249/0.024/0.0192/0.0125/0.01
chr10.95381773.95390919	chr10	95381773	95390919	PDE6C	0	-0.0095	10.95389041.G.A/10.95389728.A.G/10.95390919.C.T/10.95389083.A.G/10.95386268.T.C/10.95389876.C.T/10.95389681.T.C/10.95390016.C.G/10.95390741.T.A/10.95388327.A.G/10.95388914.A.G/10.95389251.T.A/10.95389249.G.A/10.95386207.G.A/10.95389124.G.A/10.95381773.T.A	0.1332/0.0736/0.0712/0.0693/0.0691/0.063/0.0617/0.0606/0.0547/0.0509/0.0509/0.0437/0.0425/0.0399/0.0393/0.0212
chr10.113018433.113040826	chr10	113018433	113040826	ADRA2A	177776	-0.0246	10.113039220.A.T/10.113038224.A.T/10.113040826.A.G/10.113040799.T.C/10.113018433.A.ACTGCCTC	0.4114/0.2099/0.1561/0.1197/0.0642
chr10.113076551.113117650	chr10	113076551	113117650	ADRA2A	235894	-0.01	10.113076551.AT.A/10.113117650.T.C/10.113115446.A.C/10.113104032.A.T	0.45/0.4101/0.0615/0.0585
chr10.114754071.114758349	chr10	114754071	114758349	TCF7L2	0	0.0401	10.114758349.C.T/10.114754784.T.C/10.114754071.T.C	0.6464/0.2717/0.0818
chr10.114736670.114743171	chr10	114736670	114743171	TCF7L2	0	-0.009	10.114737324.C.T/10.114741507.G.A/10.114737633.C.T/10.114743091.A.G/10.114741673.G.A/10.114740337.C.G/10.114736670.T.G/10.114743171.T.G/10.114739988.G.A	0.2719/0.1861/0.1106/0.0868/0.0705/0.0697/0.0648/0.0624/0.0441
chr11.2177369.2182224	chr11	2177369	2182224	INS	0	-0.017	11.2182224.A.T/11.2181060.T.G/11.2177369.C.T	0.5064/0.4304/0.0408
chr11.2847069.2857297	chr11	2847069	2857297	KCNQ1	0	0.0122	11.2847069.T.G/11.2857297.G.A/11.2857194.A.C	0.3606/0.3315/0.2707
chr11.2691471.2692322	chr11	2691471	2692322	KCNQ1	0	0.0116	11.2691471.A.G/11.2692322.GGCAGTTAGTCTGA.G	0.9329/0.032
chr11.8251921.8254433	chr11	8251921	8254433	LMO1	0	-0.0144	11.8253049.T.C/11.8254433.A.G/11.8251921.G.C/11.8252853.A.G	0.3381/0.2522/0.2395/0.1257
chr11.11806317.11863080	chr11	11806317	11863080	USP47	0	-0.0106	11.11863080.G.A/11.11806317.T.C	0.9149/0.0554
chr11.14518419.14763828	chr11	14518419	14763828	PDE3B	0	0.0127	11.14731666.G.C/11.14763828.C.A/11.14671396.G.A/11.14518419.C.G/11.14522000.T.C/11.14540311.C.T	0.3757/0.1774/0.1622/0.0944/0.0898/0.0798
chr11.17368013.17411821	chr11	17368013	17411821	KCNJ11	0	0.0134	11.17368017.T.TC/11.17408630.C.T/11.17372443.C.A/11.17409572.T.C/11.17384498.T.C/11.17405617.C.T/11.17384542.C.A/11.17394073.C.G/11.17389850.G.A/11.17395540.T.C/11.17370194.A.AT/11.17403639.T.C/11.17368013.AG.A/11.17387982.A.G/11.17408404.C.T/11.17404839.G.A/11.17386733.C.T/11.17411821.C.T/11.17385224.C.A	0.3534/0.1429/0.0546/0.0456/0.0425/0.0389/0.0375/0.033/0.0327/0.0236/0.0231/0.0217/0.0205/0.0184/0.0182/0.0141/0.0138/0.0131/0.0126
chr11.47293799.47312689	chr11	47293799	47312689	MADD	0	-0.023	11.47293799.G.C/11.47312689.A.G	0.5901/0.4067
chr11.72429579.72461812	chr11	72429579	72461812	ARAP1	0	-0.0129	11.72433098.A.C/11.72432985.G.A/11.72461812.A.AG/11.72455885.C.T/11.72429579.G.A/11.72457487.C.T/11.72459564.C.CA/11.72460398.A.C/11.72460694.T.C	0.2096/0.1829/0.1655/0.1204/0.0935/0.0795/0.0439/0.0348/0.0225
chr12.4384844.4384844	chr12	4384844	4384844	CCND2	0	-0.0192	12.4384844.T.G	1
chr12.4384669.4386064	chr12	4384669	4386064	CCND2	0	-0.0117	12.4384696.C.T/12.4384669.C.T/12.4386064.A.G	0.5342/0.3739/0.0864
chr12.24021019.24060853	chr12	24021019	24060853	SOX5	0	-0.01	12.24043650.C.G/12.24060732.A.G/12.24046512.C.T/12.24047525.G.A/12.24043052.G.A/12.24060853.C.G/12.24055871.C.T/12.24052474.T.C/12.24021019.C.T	0.243/0.1622/0.1389/0.1306/0.0905/0.0881/0.0464/0.0286/0.0121
chr12.66206598.66273071	chr12	66206598	66273071	RP11-366L20.2	0	-0.0093	12.66250940.T.G/12.66260924.A.G/12.66246181.A.G/12.66273071.T.TA/12.66239111.A.C/12.66239717.C.G/12.66255005.G.C/12.66232810.G.T/12.66225188.G.GT/12.66215214.T.A/12.66216162.G.A/12.66206598.C.T/12.66206798.T.C/12.66252294.A.G/12.66213521.C.T	0.1901/0.1016/0.0936/0.0864/0.0803/0.0735/0.0665/0.0621/0.0402/0.0272/0.0255/0.0202/0.0201/0.0186/0.0162
chr12.97850366.97867705	chr12	97850366	97867705	NEDD1	503238	-0.0174	12.97860592.G.A/12.97851002.C.T/12.97852758.A.C/12.97864143.C.T/12.97854967.T.A/12.97851096.C.G/12.97867705.A.T/12.97850964.C.T/12.97850366.A.C/12.97850590.G.A	0.2868/0.1244/0.0981/0.0953/0.071/0.0705/0.0693/0.066/0.0555/0.0316
chr12.97850215.97855512	chr12	97850215	97855512	NEDD1	503087	-0.0099	12.97850215.C.A/12.97855512.G.A/12.97851611.C.T/12.97851233.T.G/12.97855084.G.A	0.3055/0.2942/0.1875/0.138/0.0166
chr12.125585506.125619883	chr12	125585506	125619883	AACS	0	0.0107	12.125585506.G.A/12.125585692.C.A/12.125593222.A.T/12.125593221.T.A/12.125619883.C.T/12.125600724.G.A/12.125592386.G.A/12.125616897.A.C	0.2225/0.1885/0.1804/0.1426/0.0708/0.0623/0.0622/0.0412
chr13.26776255.26798892	chr13	26776255	26798892	RNF6	0	0.014	13.26776255.G.A/13.26777824.C.T/13.26783923.G.GAT/13.26779776.A.G/13.26776999.A.G/13.26777488.T.C/13.26781528.G.A/13.26781607.A.G/13.26782019.C.T/13.26784939.T.C/13.26779427.AG.A/13.26797320.C.G/13.26779430.C.T/13.26790174.C.A/13.26782433.A.G/13.26777083.A.C/13.26798892.T.C/13.26780341.T.C	0.1643/0.1171/0.1017/0.0852/0.0825/0.079/0.0744/0.0741/0.0217/0.0188/0.0166/0.0157/0.0146/0.0141/0.0133/0.0128/0.0103/0.0101
chr13.28479654.28499962	chr13	28479654	28499962	PDX1	0	0.0174	13.28493489.A.T/13.28493013.G.T/13.28493857.T.G/13.28499962.G.A/13.28491198.G.A/13.28492405.G.A/13.28490871.C.G/13.28495193.G.T/13.28487599.A.G/13.28496419.G.C/13.28496119.T.C/13.28498265.C.G/13.28490510.C.T/13.28497828.A.G/13.28489128.A.C/13.28479685.C.T/13.28479654.T.C/13.28482457.G.A	0.1203/0.0721/0.0713/0.0692/0.0688/0.0661/0.0577/0.0567/0.0567/0.0548/0.0539/0.0491/0.0432/0.0338/0.0273/0.0202/0.02/0.0142
chr13.31019580.31039330	chr13	31019580	31039330	HMGB1	0	-0.0092	13.31019580.C.T/13.31037903.G.C/13.31036642.C.G/13.31032025.A.ACCTT/13.31025521.A.G/13.31035467.G.GA/13.31031884.C.T/13.31038651.G.A/13.31026830.A.T/13.31038846.G.GCGCCGC/13.31025452.C.T/13.31025634.A.G/13.31033232.C.T/13.31021146.G.GA/13.31039330.G.GGCC/13.31030468.T.A/13.31023870.CAA.C/13.31031504.G.T/13.31033312.C.CTTAA/13.31028052.A.C/13.31029931.A.C/13.31030011.G.T	0.1776/0.122/0.0788/0.0581/0.0524/0.0428/0.041/0.0337/0.0296/0.0296/0.0282/0.0279/0.0268/0.0231/0.0195/0.0184/0.0181/0.018/0.0171/0.017/0.0133/0.0127
chr13.33554302.33562505	chr13	33554302	33562505	KL	27702	0.0209	13.33560493.A.G/13.33562505.T.C/13.33554773.C.G/13.33554405.T.C/13.33554302.G.A/13.33554352.C.G/13.33554587.G.A/13.33557173.A.T/13.33557644.G.C/13.33554428.T.A	0.2526/0.2082/0.1216/0.0909/0.08/0.0748/0.0474/0.0416/0.0287/0.0239
chr13.80705315.80759290	chr13	80705315	80759290	SPRY2	150821	-0.0125	13.80708732.C.T/13.80757310.A.G/13.80758592.T.TTCTC/13.80759290.G.C/13.80706455.T.C/13.80705315.G.T/13.80717156.G.A/13.80715893.G.A/13.80709063.G.C/13.80708940.A.G/13.80709595.G.T	0.2313/0.1278/0.121/0.085/0.0789/0.0725/0.0619/0.0458/0.0424/0.0361/0.0346
chr13.115003421.115093767	chr13	115003421	115093767	CHAMP1	0	0.0094	13.115067419.G.A/13.115021663.G.A/13.115003421.G.A/13.115093767.C.T/13.115091073.G.T	0.591/0.1271/0.1005/0.0661/0.0622
chr14.90048934.90055468	chr14	90048934	90055468	FOXN3	0	-0.0214	14.90055468.G.T/14.90048934.T.C	0.6215/0.374
chr14.100792093.100840596	chr14	100792093	100840596	WARS	0	0.0115	14.100792093.C.G/14.100813077.T.C/14.100792126.C.T/14.100840596.G.C	0.5675/0.0181/0.0141/0.01
chr15.40607689.40634717	chr15	40607689	40634717	C15orf52	0	-0.0108	15.40617209.C.T/15.40607689.C.G/15.40633138.A.T/15.40623586.G.A/15.40616986.T.C/15.40634717.G.A/15.40618613.G.C/15.40619743.T.G	0.4374/0.1223/0.1215/0.0766/0.0615/0.0493/0.0442/0.0436
chr15.63975017.64070379	chr15	63975017	64070379	HERC1	0	-0.0136	15.64038340.T.A/15.63975017.A.G/15.64070379.C.A	0.4876/0.2581/0.244
chr15.93429646.93441907	chr15	93429646	93441907	CHD2	0	0.01	15.93438609.G.C/15.93439486.A.G/15.93429646.A.G/15.93434249.G.A/15.93433936.T.G/15.93436311.A.G/15.93431163.C.T/15.93433530.G.T/15.93436489.G.A/15.93441907.A.G/15.93430535.G.GT	0.1307/0.1285/0.1259/0.1035/0.0954/0.0823/0.0802/0.0602/0.0559/0.0463/0.0406
chr16.295117.315436	chr16	295117	315436	ITFG3	0	-0.0159	16.302032.C.CT/16.303399.A.T/16.304514.C.T/16.309720.C.T/16.305828.A.G/16.310243.G.A/16.312635.T.C/16.307614.T.C/16.295117.A.G/16.313202.C.A/16.313848.C.T/16.315436.G.A	0.2481/0.1385/0.129/0.0827/0.0719/0.0676/0.0669/0.0529/0.0453/0.0201/0.0192/0.0141
chr16.4227922.4243020	chr16	4227922	4243020	SRL	0	0.0099	16.4241305.G.A/16.4243020.G.A/16.4238111.C.A/16.4237623.G.C/16.4237465.C.T/16.4229342.T.G/16.4238631.C.A/16.4232564.T.A/16.4236887.T.C/16.4233686.A.C/16.4227922.C.G	0.2433/0.1789/0.083/0.066/0.0629/0.0608/0.0594/0.0574/0.055/0.049/0.0445
chr17.17336420.17401736	chr17	17336420	17401736	RASD1	0	-0.0099	17.17401736.C.T/17.17398278.G.A/17.17339403.T.C/17.17341469.A.G/17.17343611.T.C/17.17337339.G.A/17.17339970.G.A/17.17338020.C.A/17.17346617.T.G/17.17339461.C.A/17.17342834.A.G/17.17342696.A.C/17.17342768.C.G/17.17336420.G.C/17.17399635.C.T/17.17344653.C.T	0.2355/0.2262/0.0763/0.0446/0.0376/0.037/0.0343/0.0277/0.0273/0.0266/0.0247/0.0243/0.0243/0.0241/0.0228/0.0193
chr17.27667254.27864666	chr17	27667254	27864666	TAOK1	0	-0.0129	17.27775038.C.CT/17.27740273.A.C/17.27762153.C.T/17.27746500.G.A/17.27728815.C.T/17.27667254.C.T/17.27800451.C.T/17.27769097.G.T/17.27821055.C.T/17.27763723.C.A/17.27800863.G.A/17.27769175.C.T/17.27684833.T.C/17.27683534.G.T/17.27680540.G.A/17.27675471.TG.T/17.27695764.A.G/17.27691464.C.T/17.27710248.C.T/17.27864666.C.T/17.27809104.A.G/17.27841184.A.G/17.27704648.C.G	0.3491/0.0595/0.042/0.0401/0.0338/0.0337/0.0313/0.031/0.0277/0.0268/0.0261/0.0258/0.025/0.0247/0.0245/0.024/0.0223/0.0203/0.0194/0.0186/0.0169/0.0166/0.0164
chr17.36097775.36103565	chr17	36097775	36103565	HNF1B	0	-0.0102	17.36099840.C.T/17.36099952.T.A/17.36101586.A.C/17.36098040.G.A/17.36102381.A.G/17.36103565.G.A/17.36097775.G.A	0.4586/0.2011/0.1311/0.0602/0.0551/0.0383/0.0253
chr17.62203304.62204047	chr17	62203304	62204047	ERN1	0	0.0106	17.62204047.G.GA/17.62203304.C.T	0.9277/0.0244
chr17.66445469.66453305	chr17	66445469	66453305	WIPI1	0	-0.0129	17.66451708.A.G/17.66449122.G.A/17.66451026.A.G/17.66447421.A.T/17.66446136.G.A/17.66448490.A.G/17.66445469.G.C/17.66453305.C.G	0.2666/0.2558/0.186/0.0825/0.0629/0.0522/0.0377/0.0173
chr19.18854011.18888150	chr19	18854011	18888150	CRTC1	0	0.0107	19.18854011.G.T/19.18888150.C.T	0.6743/0.3157
chr19.39405070.39437559	chr19	39405070	39437559	FBXO17	0	-0.0099	19.39437411.G.T/19.39434074.C.T/19.39423821.T.TC/19.39430540.G.A/19.39430501.A.G/19.39437559.C.T/19.39430327.A.G/19.39425844.C.T/19.39425681.T.G/19.39406442.G.A/19.39428696.C.T/19.39411481.A.G/19.39405559.C.T/19.39405070.T.C/19.39413162.C.T/19.39414508.G.A/19.39416967.A.T/19.39416966.G.T	0.3176/0.1455/0.0651/0.0609/0.0547/0.0486/0.0481/0.0279/0.0248/0.0233/0.0174/0.0172/0.0149/0.0146/0.0145/0.0129/0.0128/0.0112
chr19.46190268.46268902	chr19	46190268	46268902	SIX5	0	-0.0134	19.46190268.G.A/19.46203083.G.A/19.46196634.C.G/19.46262286.C.A/19.46219145.G.C/19.46268902.C.T/19.46206262.G.A/19.46224971.C.T	0.5273/0.1937/0.0859/0.0299/0.0277/0.0249/0.0108/0.0102
chr20.39832628.39832628	chr20	39832628	39832628	ZHX3	0	0.0136	20.39832628.T.C	0.9526
chr20.39678289.39913632	chr20	39678289	39913632	ZHX3	0	-0.0085	20.39797465.T.C/20.39678289.C.T/20.39913632.C.G	0.5806/0.2056/0.0794
chr20.48830265.48836248	chr20	48830265	48836248	CEBPB	21054	-0.0097	20.48835972.T.C/20.48836248.C.T/20.48833957.C.T/20.48832863.G.A/20.48835061.T.C/20.48833223.T.A/20.48832135.C.T/20.48830772.A.T/20.48830265.T.C/20.48832020.T.C/20.48830707.A.C/20.48835331.A.C	0.2694/0.1411/0.0897/0.0762/0.0715/0.0702/0.0413/0.0412/0.0394/0.0379/0.0344/0.0197
chr20.51627634.51627634	chr20	51627634	51627634	TSHZ2	0	-0.0137	20.51627634.C.T	0.9986
chr20.57276979.57283828	chr20	57276979	57283828	NPEPL1	0	-0.0106	20.57282381.T.C/20.57283129.G.GT/20.57283828.A.G/20.57281743.G.GGA/20.57276979.A.G/20.57280998.T.C/20.57281809.C.T/20.57278244.C.T/20.57279854.C.T	0.3613/0.1044/0.0951/0.0899/0.0831/0.0772/0.075/0.0573/0.0491
chr22.25210306.25233978	chr22	25210306	25233978	SGSM1	0	0.0116	22.25210306.A.G/22.25228089.A.G/22.25231408.G.A/22.25229995.A.C/22.25220753.G.C/22.25233378.G.C/22.25229095.T.C/22.25227694.G.A/22.25231570.G.A/22.25212905.C.T/22.25220685.A.T/22.25233978.A.G/22.25220600.G.A/22.25212863.T.C/22.25225167.G.GA/22.25213023.C.T	0.6556/0.0236/0.0192/0.0185/0.0173/0.0149/0.0142/0.0137/0.0126/0.0124/0.012/0.0115/0.0113/0.0112/0.0111/0.0106
