# Supplementary material for: SparsePro: An efficient fine-mapping method integrating summary statistics and functional annotations
Source: PLoS Genet. 2023 Dec 28;19(12):e1011104. doi: 10.1371/journal.pgen.1011104 (PMC10781022; doi:10.1371/journal.pgen.1011104)
Supplement: S19 Table — (XLSX) [file pgen.1011104.s020.xlsx]

## Sheet: Sheet1
Region	Chr	Start	End	Nearest_gene	Distance_to_nearest_gene	Beta	Causal_set	PIP
chr1.6278414.6294072	chr1	6278414	6294072	ICMT	0	0.0181	1.6278414.A.G/1.6294072.T.C	0.5103/0.469
chr1.6282950.6289835	chr1	6282950	6289835	ICMT	0	-0.0137	1.6282950.T.G/1.6289835.A.T	0.8347/0.1522
chr1.10357806.10357806	chr1	10357806	10357806	KIF1B	0	0.0118	1.10357806.G.C	0.9654
chr1.26270739.26617339	chr1	26270739	26617339	UBXN11	0	-0.0098	1.26606291.C.T/1.26385003.T.C/1.26383875.A.G/1.26617339.G.A/1.26270739.C.CA/1.26384013.A.G/1.26374286.C.T	0.7047/0.035/0.0223/0.0208/0.0151/0.0133/0.0114
chr1.43410299.43412346	chr1	43410299	43412346	SLC2A1	0	-0.0113	1.43411596.G.A/1.43410859.G.A/1.43412346.A.G/1.43411425.C.CA/1.43412259.G.A/1.43411831.C.T/1.43410299.C.CG/1.43411216.C.A	0.1436/0.1297/0.1237/0.1155/0.1151/0.1136/0.113/0.1066
chr1.43844602.43928197	chr1	43844602	43928197	HYI	0	0.0097	1.43919413.A.G/1.43920686.C.G/1.43855578.G.C/1.43881941.A.G/1.43928197.A.G/1.43903695.A.G/1.43878712.G.C/1.43844602.T.C/1.43856548.G.C	0.6489/0.0773/0.0398/0.0388/0.0311/0.0261/0.0217/0.0144/0.0139
chr1.45012273.45012273	chr1	45012273	45012273	RNF220	0	0.0238	1.45012273.A.C	1
chr1.45214859.45703978	chr1	45214859	45703978	ZSWIM5	0	0.0179	1.45214859.T.C/1.45703978.G.T/1.45697068.C.G	0.8214/0.1075/0.026
chr1.45786150.46440828	chr1	45786150	46440828	MAST2	0	-0.013	1.45877886.A.C/1.45964006.C.A/1.45986651.C.G/1.45786150.A.G/1.46440828.A.C/1.46123452.G.A/1.46138916.A.G/1.46119915.A.T/1.46154066.A.G	0.5822/0.1429/0.1012/0.0323/0.023/0.0139/0.0127/0.0125/0.0102
chr1.45654271.45654271	chr1	45654271	45654271	ZSWIM5	0	-0.0171	1.45654271.A.C	1
chr1.54953955.54959294	chr1	54953955	54959294	ACOT11	48636	0.0093	1.54954044.T.G/1.54954245.C.T/1.54953955.T.C/1.54958724.T.G/1.54959294.T.C	0.3982/0.3208/0.1419/0.0663/0.0366
chr1.66986705.66991346	chr1	66986705	66991346	SGIP1	7720	-0.0234	1.66991346.T.C/1.66987276.G.A/1.66986867.C.T/1.66988401.C.T/1.66986705.T.A	0.3811/0.2103/0.1426/0.1394/0.092
chr1.80344060.80516471	chr1	80344060	80516471	ELTD1	871658	0.0128	1.80451138.T.C/1.80479701.T.TA/1.80464530.A.C/1.80451153.G.A/1.80451199.C.T/1.80481515.A.G/1.80452152.A.G/1.80516471.A.G/1.80344060.A.G/1.80451069.C.A/1.80452521.A.T/1.80352854.C.T/1.80351989.C.T/1.80456432.T.TA/1.80455800.A.C/1.80455734.G.A/1.80452038.G.T/1.80452798.G.T	0.3482/0.1353/0.0905/0.0352/0.0346/0.0262/0.0227/0.0225/0.0203/0.0164/0.0145/0.0135/0.0133/0.0127/0.0123/0.0117/0.0105/0.0101
chr1.87896851.87910637	chr1	87896851	87910637	LMO4	82246	-0.0173	1.87902311.G.A/1.87903024.C.A/1.87901166.A.G/1.87900864.G.C/1.87909373.G.A/1.87897907.A.G/1.87896851.A.G/1.87908917.G.A/1.87910637.G.C	0.3168/0.1879/0.1306/0.099/0.0526/0.0501/0.0457/0.0416/0.0302
chr1.88025144.88029611	chr1	88025144	88029611	LMO4	210539	-0.0112	1.88029611.A.G/1.88025144.T.C/1.88025364.G.A	0.5224/0.3427/0.0697
chr1.156868254.156875107	chr1	156868254	156875107	PEAR1	0	-0.0092	1.156870615.G.A/1.156872149.G.A/1.156872767.T.C/1.156873463.T.C/1.156875107.C.A/1.156868254.C.A/1.156868255.C.G/1.156875092.G.A/1.156875037.T.G/1.156875097.G.A	0.1544/0.1417/0.132/0.1283/0.0877/0.0809/0.0809/0.0696/0.0466/0.0381
chr1.173848808.173868955	chr1	173848808	173868955	ZBTB37	0	-0.0102	1.173868955.C.T/1.173848808.G.A/1.173853833.TGTG.T	0.4403/0.3295/0.1698
chr1.201791200.201886423	chr1	201791200	201886423	LMOD1	0	-0.0112	1.201871833.A.C/1.201886423.G.A/1.201883199.C.T/1.201857560.G.A/1.201873998.C.G/1.201879632.G.C/1.201846689.G.T/1.201877904.C.T/1.201874712.G.A/1.201858887.C.T/1.201872858.T.A/1.201873143.A.G/1.201868333.C.T/1.201791200.G.A/1.201815014.C.G/1.201855412.G.A/1.201830068.G.A/1.201840537.G.A/1.201800582.T.G	0.2295/0.111/0.0952/0.0866/0.0635/0.039/0.0388/0.038/0.0377/0.0352/0.0338/0.0273/0.02/0.0183/0.0176/0.015/0.0142/0.0132/0.0118
chr1.205106676.205106676	chr1	205106676	205106676	DSTYK	4955	0.0106	1.205106676.A.AT	0.9614
chr1.207988603.208024820	chr1	207988603	208024820	CD46	19746	0.0223	1.207993102.A.G/1.207988603.G.C/1.207997813.A.G/1.208021328.C.T/1.208024820.C.T/1.208012294.C.T/1.208018961.C.T/1.208020677.C.T/1.208017129.A.C/1.208004782.G.A	0.4258/0.3327/0.088/0.0234/0.0216/0.0149/0.013/0.0124/0.0119/0.0117
chr1.207217359.207251518	chr1	207217359	207251518	PFKFB2	0	-0.0087	1.207227249.AT.A/1.207250631.A.G/1.207250570.A.G/1.207249974.A.ACTGACTGACAGACAGACTTTAGTGTCTGTGTG/1.207246004.A.G/1.207247476.TTC.T/1.207245045.T.C/1.207251518.G.A/1.207250456.C.T/1.207249855.G.A/1.207244221.T.G/1.207245080.A.AT/1.207243142.C.G/1.207243366.C.CA/1.207217359.T.C	0.1114/0.1012/0.0887/0.0846/0.0759/0.0717/0.0627/0.0594/0.0588/0.0494/0.0468/0.042/0.041/0.0373/0.0226
chr1.208032729.208039585	chr1	208032729	208039585	CD34	18009	-0.0105	1.208039585.T.C/1.208035406.C.T/1.208036644.T.C/1.208035978.A.T/1.208036829.G.A/1.208033037.G.A/1.208032881.G.A/1.208032729.T.C	0.4224/0.1198/0.1167/0.1007/0.0606/0.0453/0.0433/0.0417
chr1.216731498.216734001	chr1	216731498	216734001	ESRRG	0	-0.0153	1.216734001.T.A/1.216733461.A.C/1.216732718.G.A/1.216731498.A.G	0.3817/0.2806/0.1961/0.1379
chr1.217723927.217769794	chr1	217723927	217769794	GPATCH2	0	0.0099	1.217737629.C.T/1.217736417.A.G/1.217739036.T.C/1.217724264.C.T/1.217766810.A.C/1.217752715.G.GA/1.217769794.A.G/1.217757603.G.A/1.217769516.G.A/1.217766084.A.G/1.217723927.G.C/1.217741180.C.T/1.217767698.A.G/1.217758727.G.A/1.217768445.G.A/1.217744984.G.A/1.217751277.C.T	0.3847/0.1667/0.0717/0.0226/0.0216/0.0199/0.0166/0.0147/0.0137/0.0128/0.0127/0.0114/0.0112/0.011/0.0107/0.0106/0.0103
chr1.236852282.236853167	chr1	236852282	236853167	ACTN2	0	0.0098	1.236852282.A.T/1.236853167.G.A	0.6893/0.2792
chr1.237923053.237931678	chr1	237923053	237931678	RYR2	0	-0.0098	1.237923053.C.T/1.237931678.G.A	0.9299/0.0152
chr2.5847275.5876569	chr2	5847275	5876569	SOX11	5760	-0.0091	2.5856780.A.G/2.5853472.C.T/2.5858442.G.A/2.5856582.C.CAT/2.5866365.A.G/2.5859934.A.T/2.5863289.A.C/2.5860331.G.A/2.5876569.A.T/2.5847584.T.C/2.5847275.T.C	0.2255/0.188/0.1705/0.1069/0.0752/0.0435/0.0246/0.024/0.0191/0.0189/0.0176
chr2.9514917.9698115	chr2	9514917	9698115	ADAM17	0	-0.0092	2.9514917.C.T/2.9515551.G.A/2.9697067.G.A/2.9679356.C.A/2.9691320.G.A/2.9620701.T.A/2.9620740.T.C/2.9581660.C.T/2.9686440.A.G/2.9618957.T.C/2.9676413.T.C/2.9690775.T.C/2.9674809.T.C/2.9674852.T.G/2.9634381.C.T/2.9671810.G.A/2.9673372.T.A/2.9698115.C.T/2.9642956.C.T/2.9662410.T.C/2.9650779.C.T/2.9655260.T.C/2.9657827.A.G/2.9639826.G.A	0.241/0.1658/0.0429/0.0406/0.0402/0.0377/0.0348/0.0318/0.0308/0.0304/0.0276/0.0273/0.0235/0.0227/0.0183/0.0158/0.013/0.0127/0.0126/0.0122/0.0114/0.0113/0.0113/0.0108
chr2.26911509.26932796	chr2	26911509	26932796	KCNK3	0	0.0106	2.26930411.C.T/2.26920025.T.A/2.26929282.T.G/2.26932796.C.T/2.26923095.C.T/2.26916844.C.G/2.26923568.T.C/2.26919089.C.T/2.26932031.C.T/2.26916969.C.T/2.26914364.C.T/2.26911509.A.C/2.26913930.A.G/2.26911745.C.T/2.26912079.C.A/2.26914787.G.A	0.1308/0.1105/0.1053/0.089/0.0776/0.0691/0.0668/0.0647/0.05/0.0494/0.0375/0.0296/0.0276/0.0236/0.0162/0.015
chr2.27730940.27742603	chr2	27730940	27742603	GCKR	0	-0.0202	2.27730940.T.C/2.27741237.T.C/2.27742603.T.C	0.8529/0.0741/0.0622
chr2.28821788.28859979	chr2	28821788	28859979	PLB1	0	-0.0099	2.28821788.AT.A/2.28858441.A.ACATAGTGTCTGCAGGCTTTGGCTGATGTTCC/2.28835877.C.G/2.28849435.T.C/2.28859979.G.A	0.4459/0.2215/0.1838/0.06/0.0526
chr2.29383256.29384188	chr2	29383256	29384188	CLIP4	0	0.0092	2.29383256.G.T/2.29384188.C.T	0.836/0.0113
chr2.46525391.46548064	chr2	46525391	46548064	EPAS1	0	0.0094	2.46534338.A.G/2.46541176.T.C/2.46533552.T.G/2.46526096.T.C/2.46533376.T.C/2.46537604.A.G/2.46535924.C.A/2.46527816.A.G/2.46525391.G.C/2.46529302.G.C/2.46528961.T.A/2.46534220.T.C/2.46548064.C.G	0.2402/0.1722/0.0844/0.0768/0.0703/0.0632/0.0602/0.0565/0.0427/0.0303/0.0231/0.0219/0.0136
chr2.47988014.48023873	chr2	47988014	48023873	FBXO11	0	0.0096	2.48023115.T.C/2.48020382.T.C/2.48023873.T.G/2.48003875.G.C/2.47995249.A.G/2.47988305.C.CT/2.48011091.G.C/2.47992949.T.C/2.47988301.A.ACTC/2.47988014.G.A/2.47989148.C.G/2.47998556.T.G/2.48002837.G.A/2.48000653.C.G/2.48001016.A.T/2.48015763.T.C/2.47998586.C.G/2.47992681.T.G/2.48013648.G.A/2.47998032.G.A/2.47998419.T.C/2.47993900.C.G/2.48002364.T.C	0.1717/0.1335/0.1139/0.0755/0.0609/0.0525/0.0297/0.0295/0.0291/0.0288/0.026/0.0236/0.0176/0.0175/0.0173/0.015/0.015/0.014/0.0139/0.0134/0.0121/0.0109/0.0103
chr2.60006666.60030580	chr2	60006666	60030580	BCL11A	647722	-0.0143	2.60026906.T.A/2.60026968.A.T/2.60025963.A.C/2.60027497.C.T/2.60006666.C.A/2.60006705.G.T/2.60027032.C.T/2.60027233.C.CG/2.60020374.G.A/2.60016819.G.A/2.60015282.C.G/2.60030580.A.G/2.60021877.A.T/2.60029857.A.G/2.60030511.T.G	0.3595/0.3023/0.0442/0.044/0.0313/0.0308/0.0292/0.0241/0.0158/0.0131/0.013/0.0127/0.0116/0.0116/0.0106
chr2.64865804.64881997	chr2	64865804	64881997	SERTAD2	0	0.0097	2.64881229.G.A/2.64881997.G.A/2.64870889.A.G/2.64865804.T.C	0.2955/0.2642/0.2326/0.1691
chr2.66725062.66725062	chr2	66725062	66725062	MEIS1	0	0.0145	2.66725062.T.C	1
chr2.101578458.101579487	chr2	101578458	101579487	NPAS2	0	-0.0125	2.101578458.G.A/2.101578489.G.A/2.101579487.T.C	0.3835/0.3691/0.1985
chr2.111868604.111910091	chr2	111868604	111910091	BCL2L11	0	0.0113	2.111877174.C.G/2.111877175.T.G/2.111894720.T.C/2.111897506.T.C/2.111890379.T.G/2.111898984.T.C/2.111890432.G.A/2.111910091.A.T/2.111870220.T.C/2.111899881.G.A/2.111868604.A.C	0.1815/0.1693/0.1518/0.1052/0.1041/0.065/0.0547/0.0436/0.0346/0.029/0.027
chr2.159958894.159983331	chr2	159958894	159983331	TANC1	0	-0.0147	2.159964866.G.T/2.159961802.G.A/2.159968645.TGTGCACTCAGA.T/2.159962378.T.C/2.159977149.A.G/2.159968927.G.T/2.159958894.C.T/2.159965160.T.A/2.159965140.C.T/2.159967097.G.C/2.159967391.G.A/2.159968897.A.G/2.159983331.C.T	0.1077/0.1014/0.0878/0.0812/0.0764/0.0762/0.0695/0.0646/0.0646/0.0632/0.0612/0.0538/0.0472
chr2.162699012.162780079	chr2	162699012	162780079	SLC4A10	0	0.0113	2.162757676.A.G/2.162760195.C.T/2.162758875.T.C/2.162699012.T.C/2.162779958.T.C/2.162747223.C.T/2.162699039.A.G/2.162780079.C.T/2.162745533.T.C/2.162730312.T.C/2.162747335.C.G/2.162715135.C.T/2.162705966.A.G/2.162734191.A.G/2.162731186.G.A/2.162732719.A.G	0.1067/0.0825/0.0794/0.0766/0.0696/0.0684/0.0681/0.0658/0.0637/0.0627/0.0596/0.0351/0.0283/0.0247/0.0242/0.0198
chr2.179721046.179721046	chr2	179721046	179721046	CCDC141	0	0.0431	2.179721046.G.A	0.97
chr2.179839888.179839888	chr2	179839888	179839888	CCDC141	0	0.0342	2.179839888.G.A	1
chr2.179770175.179772393	chr2	179770175	179772393	CCDC141	0	0.0112	2.179772393.C.A/2.179770175.C.A	0.9266/0.0262
chr2.179380096.179458591	chr2	179380096	179458591	TTN	0	-0.0135	2.179406191.C.T/2.179397561.C.T/2.179385852.A.G/2.179436020.G.A/2.179398823.G.A/2.179413110.G.A/2.179389578.TG.T/2.179388657.G.A/2.179396354.G.A/2.179380096.A.G/2.179388490.G.A/2.179380165.A.G/2.179388994.A.G/2.179382809.T.G/2.179386240.A.G/2.179392080.A.T/2.179457147.G.A/2.179404786.A.T/2.179458591.C.T/2.179405885.T.C	0.1504/0.1266/0.0774/0.0764/0.0555/0.0499/0.0491/0.0476/0.0416/0.0367/0.0363/0.0362/0.036/0.0314/0.0226/0.0205/0.0201/0.0177/0.0168/0.0163
chr2.188151187.188242369	chr2	188151187	188242369	CALCRL	0	0.0179	2.188165166.A.G/2.188184804.G.A/2.188242369.A.G/2.188190475.G.A/2.188151187.A.C	0.3329/0.2974/0.1399/0.1328/0.079
chr2.201141002.201245550	chr2	201141002	201245550	SPATS2L	0	0.0111	2.201195602.C.T/2.201159988.T.A/2.201150040.C.T/2.201141002.G.C/2.201192126.C.CA/2.201216435.A.AT/2.201245550.C.G	0.6055/0.1109/0.0527/0.045/0.0171/0.0152/0.0105
chr2.220299541.220299541	chr2	220299541	220299541	SPEG	26	-0.0185	2.220299541.G.T	1
chr2.220337196.220380125	chr2	220337196	220380125	ASIC4	0	0.0097	2.220355529.A.G/2.220362557.C.T/2.220354108.A.G/2.220363488.A.G/2.220362283.C.G/2.220350587.C.T/2.220360494.G.C/2.220361486.G.A/2.220360683.C.T/2.220358198.C.T/2.220356449.G.C/2.220366953.G.C/2.220379560.C.G/2.220357594.C.A/2.220337196.G.A/2.220380125.G.A/2.220339466.C.T/2.220353440.G.T/2.220340540.C.T/2.220354757.G.C	0.1985/0.153/0.1115/0.0647/0.0526/0.0416/0.0404/0.0323/0.0286/0.0267/0.0219/0.0205/0.0202/0.0182/0.0168/0.0144/0.0138/0.0138/0.0119/0.0117
chr2.228133809.228179328	chr2	228133809	228179328	COL4A3	0	-0.0138	2.228179238.G.A/2.228179328.C.T/2.228174518.T.A/2.228162280.T.G/2.228168099.C.A/2.228171326.A.C/2.228133809.G.A	0.3323/0.1917/0.1637/0.128/0.0741/0.0538/0.0217
chr2.232263127.232264914	chr2	232263127	232264914	B3GNT7	0	-0.0195	2.232264914.G.T/2.232263127.G.A/2.232263973.C.T	0.6956/0.1956/0.0859
chr3.8608920.8622983	chr3	8608920	8622983	LMCD1	0	0.0086	3.8617899.A.AACACACACACAC/3.8612086.G.T/3.8612282.G.C/3.8615277.G.A/3.8615489.A.G/3.8616128.T.C/3.8616707.A.AAG/3.8612576.G.A/3.8613279.C.G/3.8613844.A.G/3.8619185.A.G/3.8617907.G.C/3.8621431.G.A/3.8619105.A.G/3.8608920.G.A/3.8619179.C.T/3.8622983.T.A/3.8621732.C.G	0.1005/0.0815/0.0808/0.0728/0.0705/0.0572/0.0535/0.0512/0.047/0.0411/0.0381/0.0372/0.0357/0.0343/0.0334/0.0294/0.0284/0.0277
chr3.14906626.14934326	chr3	14906626	14934326	FGD5	0	0.0085	3.14906626.A.C/3.14911263.A.G/3.14911144.C.T/3.14911200.A.G/3.14908266.G.A/3.14911226.G.C/3.14911225.A.T/3.14911568.C.T/3.14910770.T.C/3.14910520.A.G/3.14934326.CA.C	0.1062/0.1023/0.0895/0.0837/0.081/0.0803/0.0803/0.0772/0.0724/0.0719/0.045
chr3.15557682.15648324	chr3	15557682	15648324	BTD	0	-0.0092	3.15557682.T.A/3.15559228.C.T/3.15637146.T.C/3.15648324.C.G/3.15634478.T.C/3.15634450.T.C/3.15634086.T.C/3.15634506.T.C	0.6667/0.0516/0.0493/0.0475/0.0359/0.0359/0.0355/0.0347
chr3.24462852.24475162	chr3	24462852	24475162	THRB	0	-0.0152	3.24462852.T.TA/3.24474353.T.C/3.24472866.A.G/3.24464955.G.A/3.24475162.T.C/3.24465080.C.T/3.24463912.A.G/3.24463235.T.C	0.3418/0.1215/0.1158/0.1068/0.1061/0.0777/0.0568/0.0432
chr3.38621237.38621237	chr3	38621237	38621237	SCN5A	0	-0.0169	3.38621237.C.G	0.9856
chr3.38681356.38687740	chr3	38681356	38687740	SCN5A	0	-0.0147	3.38686192.C.T/3.38686894.C.G/3.38684835.C.G/3.38681356.C.T/3.38687740.T.C/3.38682271.A.T	0.4191/0.179/0.1755/0.0837/0.0803/0.0573
chr3.38624842.38645999	chr3	38624842	38645999	SCN5A	0	-0.0125	3.38624842.C.T/3.38632435.T.C/3.38626928.T.C/3.38625154.T.C/3.38645752.A.G/3.38645999.C.T	0.2206/0.216/0.2104/0.1527/0.1054/0.0908
chr3.38752935.38796415	chr3	38752935	38796415	SCN10A	0	0.0139	3.38764782.G.T/3.38767315.T.C/3.38752935.A.G/3.38756566.C.T/3.38760943.A.G/3.38766675.A.G/3.38796415.A.C/3.38771925.C.G/3.38778540.T.C/3.38778618.T.C/3.38777554.T.G/3.38784957.G.A/3.38770639.C.G	0.2606/0.1218/0.121/0.1192/0.081/0.0578/0.0468/0.0341/0.0341/0.0276/0.0252/0.016/0.0151
chr3.53662336.53712091	chr3	53662336	53712091	CACNA1D	0	0.009	3.53702395.A.G/3.53669904.A.C/3.53693070.T.C/3.53701137.T.A/3.53682175.G.C/3.53672471.T.C/3.53709642.T.C/3.53706591.T.C/3.53711642.T.C/3.53675022.T.TGAA/3.53662336.C.G/3.53689494.T.C/3.53688958.A.G/3.53711836.A.G/3.53712091.A.G/3.53668708.A.G	0.1224/0.1213/0.1016/0.1004/0.0974/0.0893/0.0571/0.0476/0.0336/0.0306/0.0306/0.029/0.0256/0.0208/0.0118/0.0112
chr3.66466444.66500420	chr3	66466444	66500420	LRIG1	0	-0.0125	3.66496592.C.T/3.66494203.A.G/3.66491667.G.A/3.66491822.C.G/3.66466444.G.A/3.66466539.C.G/3.66467365.G.A/3.66495477.C.T/3.66490125.C.A/3.66500420.C.A/3.66468409.A.G/3.66483900.G.A	0.3305/0.2618/0.0705/0.0619/0.0593/0.0287/0.0241/0.0239/0.0154/0.0144/0.0144/0.014
chr3.69365781.69410725	chr3	69365781	69410725	FRMD4B	0	0.0122	3.69402923.T.G/3.69410725.A.G/3.69406527.C.A/3.69410416.G.C/3.69365781.G.A	0.4923/0.175/0.1467/0.1241/0.0157
chr3.122068258.122100939	chr3	122068258	122100939	CCDC58	0	0.0152	3.122069823.G.A/3.122069638.A.G/3.122068875.T.A/3.122100938.A.T/3.122094958.C.T/3.122073661.G.T/3.122090102.G.A/3.122068258.G.A/3.122100939.C.G	0.5059/0.1927/0.0809/0.0383/0.0239/0.0219/0.0191/0.018/0.0125
chr3.141100280.141125705	chr3	141100280	141125705	ZBTB38	0	0.0157	3.141106063.T.C/3.141105570.A.G/3.141121814.A.C/3.141118028.A.G/3.141125186.A.G/3.141125705.C.G/3.141110074.A.G/3.141115219.T.C/3.141102833.G.A/3.141109321.A.G/3.141109348.C.T/3.141100280.A.G/3.141101961.C.T	0.1886/0.1846/0.1522/0.0927/0.0712/0.0653/0.0436/0.0408/0.0303/0.0262/0.0254/0.0229/0.0204
chr3.168871394.168906936	chr3	168871394	168906936	MECOM	0	0.0098	3.168883824.C.T/3.168871394.A.G/3.168897252.A.AAG/3.168881036.A.T/3.168906936.C.T/3.168898732.A.C/3.168898359.C.T	0.4033/0.2272/0.1729/0.0482/0.0341/0.0323/0.0286
chr3.169042352.169049081	chr3	169042352	169049081	MECOM	0	-0.0093	3.169042352.C.A/3.169048691.T.C/3.169049081.A.T/3.169042979.C.T/3.169045245.G.A	0.3855/0.2139/0.1885/0.1144/0.0629
chr3.171759410.171800256	chr3	171759410	171800256	FNDC3B	0	0.0176	3.171759410.C.CT/3.171785168.G.C/3.171774601.G.C/3.171800256.A.G	0.4303/0.287/0.144/0.1275
chr3.172135334.172152302	chr3	172135334	172152302	GHSR	10621	0.0106	3.172147239.G.A/3.172135334.T.C/3.172150836.T.G/3.172152302.A.ATTC	0.3084/0.2497/0.1958/0.1673
chr3.177226791.177244398	chr3	177226791	177244398	TBL1XR1	311531	-0.01	3.177241115.G.C/3.177234731.A.G/3.177241232.T.C/3.177231890.A.C/3.177244398.G.A/3.177228689.G.C/3.177226791.A.G/3.177227589.A.G	0.2183/0.2006/0.1883/0.1126/0.1028/0.0752/0.0472/0.0468
chr3.179172593.179173224	chr3	179172593	179173224	GNB4	3216	-0.0205	3.179173224.A.T/3.179172979.G.T/3.179172593.A.G	0.4138/0.3416/0.2302
chr4.23951018.23951018	chr4	23951018	23951018	PPARGC1A	45306	0.0173	4.23951018.C.G	1
chr4.37077744.37112214	chr4	37077744	37112214	KIAA1239	133628	0.0095	4.37101793.G.A/4.37099533.A.G/4.37104481.A.C/4.37107383.T.A/4.37083225.C.T/4.37095419.G.A/4.37098598.A.G/4.37092455.C.A/4.37080680.G.T/4.37077744.A.C/4.37112214.A.G	0.1041/0.101/0.0988/0.0973/0.0969/0.0955/0.0935/0.0929/0.0823/0.0578/0.0117
chr4.144161941.144359490	chr4	144161941	144359490	GAB1	0	0.0091	4.144359490.C.T/4.144161941.T.C/4.144333832.G.A	0.816/0.0831/0.0546
chr4.148974602.148974602	chr4	148974602	148974602	ARHGAP10	0	-0.0261	4.148974602.T.C	0.9977
chr4.148934075.148969618	chr4	148934075	148969618	ARHGAP10	0	0.0157	4.148969249.C.T/4.148969618.G.T/4.148954309.G.A/4.148946690.G.T/4.148952982.A.G/4.148949992.C.T/4.148950193.G.A/4.148934075.G.GTTT/4.148937537.C.G/4.148954769.C.T/4.148948847.A.G/4.148945144.C.T/4.148945136.A.G/4.148960670.C.T	0.1846/0.1774/0.1678/0.0846/0.0786/0.0653/0.0636/0.0356/0.0293/0.0156/0.0154/0.0152/0.015/0.0146
chr4.149206731.149228319	chr4	149206731	149228319	NR3C2	0	-0.0101	4.149214243.C.G/4.149209705.G.C/4.149219469.A.C/4.149207711.G.A/4.149227740.C.A/4.149223283.A.T/4.149222917.C.A/4.149223556.C.T/4.149223557.A.AC/4.149223554.A.AGGT/4.149228319.A.G/4.149221110.G.A/4.149225355.G.A/4.149226670.T.A/4.149214286.T.C/4.149206731.C.T	0.1219/0.1026/0.0659/0.0652/0.0598/0.0595/0.0575/0.0561/0.0561/0.0561/0.0545/0.0526/0.0523/0.0447/0.0332/0.0192
chr4.149014204.149025406	chr4	149014204	149025406	NR3C2	0	-0.0085	4.149017126.G.A/4.149015895.CAA.C/4.149014204.A.G/4.149014548.G.A/4.149014892.C.T/4.149016251.C.T/4.149016113.T.C/4.149018443.C.T/4.149016541.T.C/4.149015877.A.C/4.149018311.A.G/4.149015910.A.G/4.149016045.C.CT/4.149018029.G.C/4.149025406.T.C/4.149023314.C.T/4.149022210.G.A	0.1136/0.0983/0.0976/0.0929/0.0909/0.0587/0.0574/0.0447/0.0414/0.0412/0.0396/0.0383/0.0296/0.0283/0.0159/0.0105/0.0103
chr4.174456068.174465038	chr4	174456068	174465038	HAND2	4689	-0.0101	4.174461562.C.T/4.174462531.G.C/4.174457800.A.G/4.174457052.T.C/4.174458142.C.G/4.174465038.C.G/4.174456833.C.A/4.174458022.T.A/4.174456858.G.A/4.174457149.G.A/4.174456843.C.T/4.174456068.G.A	0.281/0.1212/0.092/0.0794/0.0682/0.0635/0.0625/0.0601/0.0433/0.0425/0.0331/0.0179
chr5.30881510.30898769	chr5	30881510	30898769	CDH6	295088	-0.0123	5.30896358.A.C/5.30895823.G.A/5.30897450.C.T/5.30898142.G.A/5.30884070.T.C/5.30893782.G.A/5.30893205.T.G/5.30888583.A.T/5.30881510.G.T/5.30898769.A.C	0.1198/0.1145/0.1141/0.1103/0.1036/0.0982/0.0849/0.0804/0.0754/0.0666
chr5.45183148.45183148	chr5	45183148	45183148	HCN1	76200	0.0159	5.45183148.G.A	1
chr5.75003678.75042913	chr5	75003678	75042913	POC5	0	0.0109	5.75003678.T.C/5.75042913.G.A	0.7885/0.1181
chr5.79025157.79041057	chr5	79025157	79041057	CMYA5	0	0.0115	5.79041057.A.G/5.79031558.G.A/5.79025157.A.G/5.79037842.C.T/5.79039049.C.T	0.7164/0.1043/0.0747/0.0338/0.0291
chr5.81110866.81141928	chr5	81110866	81141928	SSBP2	63251	0.0099	5.81134819.G.C/5.81141928.A.C/5.81134423.C.T/5.81130779.G.C/5.81115853.A.G/5.81119069.A.G/5.81111898.G.T/5.81125533.G.T/5.81137781.A.G/5.81129663.C.T/5.81130158.A.G/5.81110866.T.C	0.1756/0.1637/0.1626/0.1222/0.0879/0.0781/0.0537/0.0371/0.0291/0.0172/0.0148/0.0135
chr5.89324236.89392719	chr5	89324236	89392719	CETN3	295359	0.0102	5.89392719.T.TCA/5.89380784.C.T/5.89324236.G.A	0.7794/0.1371/0.0732
chr5.110977639.110996855	chr5	110977639	110996855	NREP	1463	0.0094	5.110994777.T.C/5.110990401.A.G/5.110991602.T.C/5.110996855.C.G/5.110988086.T.C/5.110977639.C.G/5.110987667.A.C/5.110984283.A.G/5.110982398.A.T	0.7825/0.0263/0.024/0.0208/0.0198/0.0188/0.017/0.0137/0.0104
chr5.111094463.111096552	chr5	111094463	111096552	NREP	0	-0.0129	5.111094594.G.A/5.111094463.C.A/5.111096426.C.G/5.111096552.G.C	0.4301/0.392/0.0871/0.0431
chr5.112483150.112487302	chr5	112483150	112487302	MCC	0	-0.009	5.112485614.G.A/5.112486015.G.A/5.112487137.A.C/5.112486175.A.G/5.112485448.T.C/5.112483604.G.A/5.112483932.A.G/5.112483313.C.T/5.112487302.A.G/5.112485155.A.G/5.112484261.A.C/5.112483150.G.A	0.1497/0.1211/0.1016/0.0905/0.0888/0.0763/0.068/0.057/0.0319/0.0279/0.0264/0.0177
chr5.131008584.131008584	chr5	131008584	131008584	FNIP1	0	-0.0104	5.131008584.C.T	0.9999
chr5.137270655.137419989	chr5	137270655	137419989	WNT8A	0	-0.0199	5.137419989.C.T/5.137387785.C.G/5.137406410.G.T/5.137406243.C.G/5.137364795.C.T/5.137406475.C.T/5.137388240.G.A/5.137380603.A.G/5.137370990.G.A/5.137328323.A.G/5.137351159.A.C/5.137350478.T.C/5.137270655.T.C/5.137393698.G.C/5.137282806.G.A/5.137340815.A.G/5.137299438.G.A/5.137285940.G.A	0.2241/0.1565/0.1039/0.1039/0.0557/0.0481/0.0414/0.0357/0.0264/0.0239/0.0223/0.0198/0.0187/0.0185/0.0157/0.0154/0.0144/0.0135
chr5.138720108.138775301	chr5	138720108	138775301	DNAJC18	0	-0.0087	5.138730037.T.C/5.138762305.T.G/5.138775173.T.C/5.138775301.C.T/5.138720108.C.T	0.8162/0.0484/0.0255/0.0178/0.0103
chr5.139028810.139069628	chr5	139028810	139069628	CXXC5	0	-0.0094	5.139069628.T.TG/5.139055009.A.G/5.139054033.T.C/5.139057461.A.G/5.139057548.A.G/5.139054506.A.G/5.139054227.A.C/5.139054510.T.A/5.139057237.G.T/5.139052104.C.T/5.139057167.T.C/5.139057076.T.C/5.139028810.G.T/5.139064835.C.T/5.139065180.A.G/5.139055601.C.CCT/5.139057179.C.G/5.139057270.T.C/5.139068126.C.G/5.139041290.G.C/5.139042547.A.G	0.2573/0.1412/0.0856/0.0304/0.0274/0.0266/0.0252/0.0246/0.0229/0.0194/0.0184/0.0178/0.0177/0.0169/0.0159/0.0159/0.0158/0.0156/0.0125/0.012/0.0118
chr5.142402669.142424321	chr5	142402669	142424321	ARHGAP26	0	0.0142	5.142407824.C.T/5.142402669.T.C/5.142418917.C.T/5.142405760.T.C/5.142419075.C.T/5.142424321.T.A/5.142416108.T.A	0.475/0.3709/0.026/0.0253/0.0239/0.0142/0.0106
chr5.172662024.172670745	chr5	172662024	172670745	NKX2-5	0	-0.0148	5.172662024.T.C/5.172670745.G.T/5.172669771.A.G	0.7289/0.1872/0.0453
chr5.176722005.176767673	chr5	176722005	176767673	LMAN2	0	0.01	5.176730755.G.C/5.176722005.G.A/5.176728817.A.G/5.176767673.A.C/5.176732485.G.C	0.8076/0.0413/0.0309/0.0172/0.0127
chr6.7527269.7545081	chr6	7527269	7545081	DSP	0	0.0184	6.7538279.G.C/6.7545081.C.T/6.7527269.G.A	0.748/0.1321/0.0871
chr6.22113027.22136262	chr6	22113027	22136262	PRL	151218	-0.011	6.22136160.C.T/6.22136262.G.C/6.22128962.C.T/6.22113390.T.A/6.22128458.G.A/6.22130601.C.T/6.22128938.A.T/6.22131929.C.A/6.22128462.C.A/6.22123695.A.C/6.22128438.T.G/6.22113027.T.C/6.22134959.G.A/6.22125157.C.T	0.2816/0.2411/0.0571/0.0554/0.052/0.0449/0.0344/0.0313/0.0275/0.0272/0.0272/0.0252/0.0247/0.023
chr6.25526319.26123502	chr6	25526319	26123502	HIST1H2BC	0	0.0105	6.26123502.T.C/6.26093141.G.A/6.25526319.C.T/6.25543913.T.G/6.25662873.A.T/6.25657845.G.A/6.26098474.T.C/6.25582712.C.G/6.26072992.C.T/6.25918225.T.C/6.25590311.C.T/6.25624395.G.T/6.25604193.C.A/6.25554911.C.T/6.25628511.G.A/6.25588285.G.A/6.25617291.G.A	0.3802/0.1449/0.0404/0.037/0.0336/0.033/0.0259/0.0193/0.0185/0.0183/0.0167/0.0149/0.0139/0.0136/0.013/0.0116/0.0103
chr6.27886830.28963248	chr6	27886830	28963248	ZNF311	0	-0.011	6.27886830.C.T/6.27938235.A.C/6.28611583.T.G/6.28518316.G.A/6.28963248.T.G/6.28606173.G.C/6.28606367.G.A	0.66/0.037/0.0321/0.0295/0.0129/0.0123/0.0121
chr6.28729812.28847310	chr6	28729812	28847310	TRIM27	23469	-0.0501	6.28847310.G.C/6.28840901.C.T/6.28839947.C.T/6.28747614.A.G/6.28837036.C.A/6.28841615.C.G/6.28830191.T.C/6.28729812.C.T/6.28752701.C.T	0.1687/0.13/0.1298/0.1184/0.11/0.1004/0.087/0.0628/0.045
chr6.33735292.33768897	chr6	33735292	33768897	MLN	0	-0.0098	6.33768897.A.G/6.33742097.T.C/6.33736490.A.G/6.33736295.G.A/6.33736285.T.A/6.33735471.G.C/6.33749151.A.G/6.33749152.T.A/6.33737518.T.C/6.33754396.A.G/6.33753987.C.CTTCCCCAAATATTATTTGTAGGGA/6.33756026.C.T/6.33753673.G.A/6.33749834.G.C/6.33735292.G.A/6.33749978.T.C/6.33749739.G.A/6.33740382.G.A/6.33752013.A.G/6.33759290.T.C/6.33761021.T.C/6.33759906.G.T	0.2151/0.1451/0.0809/0.0613/0.0587/0.0386/0.0372/0.0341/0.0278/0.0244/0.0228/0.0207/0.0205/0.0183/0.0183/0.0182/0.0176/0.0171/0.0171/0.0163/0.0145/0.0123
chr6.36817113.36820565	chr6	36817113	36820565	PPIL1	2038	0.0183	6.36817113.A.G/6.36820565.A.G	0.5825/0.4169
chr6.41658112.41664032	chr6	41658112	41664032	TFEB	0	0.0118	6.41658889.C.T/6.41664032.C.A/6.41662843.G.C/6.41662890.C.G/6.41658112.G.C	0.3742/0.1919/0.1716/0.1335/0.1188
chr6.51832494.51840315	chr6	51832494	51840315	PKHD1	0	0.0106	6.51838263.A.G/6.51837544.C.T/6.51832494.C.T/6.51834297.A.G/6.51834280.G.A/6.51834020.C.A/6.51839475.G.A/6.51840315.T.C	0.1681/0.1516/0.1302/0.1274/0.111/0.1075/0.1011/0.0948
chr6.53971401.54028069	chr6	53971401	54028069	MLIP	0	0.013	6.54028069.T.C/6.53982630.G.A/6.54019101.A.C/6.54016877.A.G/6.53977449.C.T/6.54022700.A.G/6.53977495.A.G/6.53989526.G.A/6.54022371.A.G/6.54022441.C.G/6.53971401.G.A/6.54025859.T.A/6.54013765.A.G	0.577/0.0341/0.0192/0.0132/0.0126/0.0126/0.0125/0.0125/0.0112/0.0107/0.0105/0.0103/0.0102
chr6.76164729.76186658	chr6	76164729	76186658	FILIP1	0	0.0088	6.76173832.C.T/6.76164729.G.T/6.76172625.G.A/6.76186658.T.G/6.76176367.T.C	0.2006/0.1852/0.1796/0.1449/0.125
chr6.105755606.105799269	chr6	105755606	105799269	PREP	0	0.0124	6.105796077.G.GA/6.105755606.G.T/6.105799269.GCACCTCTGTACTGTC.G/6.105792383.G.T/6.105791662.C.A/6.105756637.T.C/6.105755869.C.A/6.105759546.C.T/6.105759309.C.T/6.105780309.C.T/6.105776195.C.T/6.105776792.G.A/6.105796873.T.C/6.105784842.AT.A/6.105785081.C.A	0.2235/0.101/0.0951/0.0946/0.0937/0.0675/0.0331/0.0293/0.0218/0.019/0.0161/0.0153/0.0119/0.01/0.01
chr6.118667522.118667522	chr6	118667522	118667522	SLC35F1	28683	-0.0352	6.118667522.T.C	0.9999
chr6.118653075.118692152	chr6	118653075	118692152	SLC35F1	14237	0.0339	6.118654308.G.C/6.118653075.G.A/6.118692152.G.C/6.118653204.G.C/6.118691445.G.C	0.2632/0.2586/0.1975/0.1443/0.1165
chr6.118551502.118551502	chr6	118551502	118551502	SLC35F1	0	-0.021	6.118551502.C.CA	1
chr6.121766728.121766728	chr6	121766728	121766728	GJA1	0	0.0265	6.121766728.G.GA	0.9995
chr6.121901599.121902869	chr6	121901599	121902869	GJA1	130727	0.0122	6.121902869.G.A/6.121902723.G.T/6.121901599.A.G	0.5803/0.3517/0.068
chr6.121578640.121578640	chr6	121578640	121578640	TBC1D32	0	-0.0601	6.121578640.G.T	1
chr6.121699204.121699204	chr6	121699204	121699204	TBC1D32	43313	-0.0899	6.121699204.C.A	1
chr6.121578698.121578698	chr6	121578698	121578698	TBC1D32	0	0.0722	6.121578698.A.G	1
chr6.121406848.121406848	chr6	121406848	121406848	TBC1D32	0	-0.0255	6.121406848.A.G	1
chr6.121676951.121676951	chr6	121676951	121676951	TBC1D32	21060	-0.0404	6.121676951.C.T	1
chr6.121054659.121054659	chr6	121054659	121054659	TBC1D32	345980	0.0236	6.121054659.G.A	0.9996
chr6.121492466.121492466	chr6	121492466	121492466	TBC1D32	0	-0.0159	6.121492466.T.G	1
chr6.122660969.122660969	chr6	122660969	122660969	HSF2	59721	0.0174	6.122660969.G.A	0.9902
chr6.122095992.122095992	chr6	122095992	122095992	GJA1	325119	-0.0304	6.122095992.A.G	1
chr6.122349002.122631837	chr6	122349002	122631837	HSF2	88854	-0.0125	6.122631837.A.G/6.122349002.G.A	0.7962/0.1661
chr6.123765148.123813788	chr6	123765148	123813788	TRDN	0	0.0098	6.123765148.G.A/6.123813788.C.T	0.8922/0.0585
chr6.134209837.134214525	chr6	134209837	134214525	TCF21	0	0.0137	6.134209837.T.C/6.134214525.C.G	0.5818/0.4143
chr6.148487686.148703442	chr6	148487686	148703442	SASH1	0	0.0096	6.148487686.A.G/6.148602781.G.A/6.148603219.C.A/6.148564439.A.T/6.148703442.G.C/6.148558589.C.T/6.148578446.T.C/6.148546517.A.G/6.148699630.G.C	0.3379/0.1371/0.1345/0.0952/0.0636/0.0608/0.0574/0.0408/0.0315
chr6.164487684.164533028	chr6	164487684	164533028	QKI	488057	0.0094	6.164531522.T.A/6.164533028.T.C/6.164532059.T.A/6.164532290.T.TTA/6.164531023.A.AT/6.164528867.A.T/6.164531794.C.G/6.164491054.T.C/6.164523927.A.G/6.164487684.G.A/6.164512164.C.CTG/6.164490509.C.A/6.164491244.A.G/6.164489442.C.T	0.246/0.1676/0.1582/0.0714/0.0608/0.053/0.015/0.013/0.0128/0.0126/0.012/0.0116/0.0111/0.0107
chr7.6066461.6070856	chr7	6066461	6070856	EIF2AK1	0	-0.0096	7.6066461.T.C/7.6067019.A.C/7.6067243.T.C/7.6069653.G.C/7.6070856.C.T/7.6069237.G.A	0.5399/0.1413/0.11/0.0852/0.0487/0.0242
chr7.26572971.26580249	chr7	26572971	26580249	KIAA0087	0	-0.0115	7.26575513.C.A/7.26576783.C.T/7.26580249.G.A/7.26579656.G.C/7.26573960.C.T/7.26573959.G.T/7.26572971.A.G	0.3022/0.2495/0.1721/0.1699/0.0208/0.015/0.0142
chr7.28180556.28256371	chr7	28180556	28256371	JAZF1	0	-0.0098	7.28224053.A.G/7.28232457.A.G/7.28248738.A.G/7.28219812.A.G/7.28223990.T.C/7.28249294.A.C/7.28256371.A.T/7.28189411.T.C/7.28194397.C.A/7.28180556.T.C/7.28200097.C.T/7.28192280.C.T/7.28186775.A.AT/7.28198677.C.T	0.2791/0.1852/0.1027/0.0946/0.0754/0.0523/0.0193/0.0174/0.0154/0.0154/0.0149/0.0122/0.0106/0.01
chr7.35240475.35306718	chr7	35240475	35306718	TBX20	0	-0.0104	7.35301753.G.C/7.35293193.A.G/7.35272923.C.T/7.35273291.T.C/7.35298564.A.G/7.35265824.G.A/7.35264965.C.G/7.35287301.G.A/7.35303362.T.C/7.35240475.T.C/7.35306718.T.C/7.35305324.T.G/7.35258106.C.T/7.35258277.T.C/7.35252067.A.C/7.35241520.CA.C/7.35255393.C.T/7.35302656.C.T	0.1411/0.1161/0.0915/0.0877/0.0661/0.0657/0.0545/0.0504/0.0352/0.0327/0.032/0.0255/0.0249/0.0221/0.0211/0.02/0.0194/0.0136
chr7.40024705.40236833	chr7	40024705	40236833	C7orf10	0	0.0092	7.40135164.C.T/7.40134678.A.G/7.40141330.A.G/7.40159424.G.C/7.40123256.A.G/7.40236833.A.G/7.40157040.A.C/7.40127304.C.T/7.40126558.T.C/7.40207962.A.C/7.40024705.G.A/7.40099747.C.T/7.40104835.C.G/7.40113951.C.T/7.40106308.C.A/7.40103878.T.C/7.40116380.G.C/7.40060751.T.C	0.3758/0.1581/0.0522/0.0385/0.0383/0.0324/0.0276/0.0271/0.0269/0.0232/0.0213/0.0206/0.019/0.0184/0.0183/0.0173/0.0149/0.0113
chr7.44865064.44926827	chr7	44865064	44926827	PURB	0	0.0089	7.44925896.G.A/7.44926827.G.A/7.44917040.A.G/7.44887076.A.G/7.44888029.G.A/7.44889508.G.A/7.44878274.C.T/7.44865064.A.G/7.44873125.C.A/7.44897751.G.A/7.44893673.G.A/7.44903664.A.G/7.44866633.A.G/7.44870933.T.C/7.44865719.C.T/7.44872977.G.A	0.1421/0.1143/0.0931/0.0771/0.0769/0.0527/0.0496/0.0465/0.0461/0.0449/0.0447/0.0379/0.0352/0.0259/0.0245/0.0243
chr7.44813176.44886549	chr7	44813176	44886549	H2AFV	0	0.0091	7.44886549.C.T/7.44813176.C.A	0.8171/0.1521
chr7.99699626.99751017	chr7	99699626	99751017	LAMTOR4	0	-0.0114	7.99719504.T.C/7.99719500.T.C/7.99716901.C.G/7.99699626.T.C/7.99735181.A.G/7.99747130.G.A/7.99700864.A.G/7.99719509.T.TA/7.99701640.T.C/7.99714050.G.T/7.99707712.A.G/7.99710584.A.AG/7.99751017.A.G/7.99704796.A.T/7.99706303.A.G/7.99707950.C.T	0.2667/0.2429/0.0664/0.0471/0.0449/0.0437/0.0321/0.0308/0.0232/0.0229/0.0224/0.0215/0.021/0.0203/0.0164/0.0158
chr7.100471044.100509253	chr7	100471044	100509253	ACHE	0	0.0335	7.100493359.G.A/7.100486754.G.C/7.100493711.G.A/7.100499315.G.A/7.100494949.G.T/7.100496887.A.G/7.100494959.G.T/7.100494960.G.T/7.100473550.G.A/7.100471044.C.T/7.100509253.A.C	0.1767/0.1406/0.1357/0.1201/0.1081/0.0774/0.0585/0.0467/0.0354/0.0304/0.0213
chr7.126970005.127001014	chr7	126970005	127001014	ZNF800	0	-0.0114	7.126993008.A.AAGG/7.126974042.G.A/7.126970005.A.G/7.126974411.G.C/7.126970046.G.C/7.126976513.T.C/7.126974652.T.C/7.126981734.T.C/7.126984560.T.C/7.126993530.A.T/7.127001014.C.A/7.126997980.C.A	0.1794/0.0987/0.0965/0.0938/0.0914/0.0895/0.0825/0.062/0.0616/0.0447/0.0342/0.034
chr7.127015083.127015083	chr7	127015083	127015083	ZNF800	0	0.0086	7.127015083.G.A	0.9502
chr7.130963559.130973495	chr7	130963559	130973495	MKLN1	0	-0.0188	7.130973495.C.T/7.130963559.A.G/7.130964537.G.A/7.130963771.A.G	0.4561/0.2123/0.1662/0.1653
chr7.130887581.130899674	chr7	130887581	130899674	MKLN1	0	-0.0093	7.130898786.T.C/7.130894190.G.A/7.130899674.G.A/7.130897737.G.A/7.130895598.C.T/7.130896696.G.T/7.130895121.C.A/7.130893842.A.T/7.130893610.G.A/7.130894081.C.T/7.130893550.T.C/7.130893689.A.G/7.130897538.C.T/7.130898544.A.G/7.130887581.T.C/7.130888500.A.G	0.1237/0.1142/0.1089/0.1029/0.0834/0.078/0.0559/0.0266/0.0253/0.0253/0.0247/0.0225/0.0204/0.0187/0.0129/0.0102
chr7.136624621.136639436	chr7	136624621	136639436	CHRM2	0	0.0166	7.136626027.G.A/7.136628299.T.C/7.136639436.A.G/7.136626978.C.A/7.136624621.G.T	0.5438/0.197/0.1489/0.048/0.0184
chr7.136569416.136569416	chr7	136569416	136569416	CHRM2	0	-0.0131	7.136569416.T.C	0.9961
chr8.11620315.11654796	chr8	11620315	11654796	FDFT1	0	-0.0118	8.11627621.G.C/8.11628659.T.C/8.11628471.C.T/8.11630429.C.A/8.11620315.T.C/8.11654796.G.A/8.11630081.A.T/8.11629852.A.T/8.11627214.C.A/8.11630915.C.T/8.11629129.C.G	0.3217/0.2826/0.124/0.0434/0.0361/0.0333/0.0318/0.0222/0.0187/0.0154/0.0101
chr8.144981488.145018354	chr8	144981488	145018354	PLEC	0	-0.0144	8.145018354.C.T/8.144981488.G.A/8.145013775.G.A	0.5692/0.2349/0.1478
chr9.28410683.28425515	chr9	28410683	28425515	LINGO2	0	0.0093	9.28412275.T.C/9.28415512.C.T/9.28411949.G.T/9.28412500.G.T/9.28412375.T.C/9.28412078.C.T/9.28413461.C.A/9.28414625.C.T/9.28410683.T.C/9.28411264.T.A/9.28410996.G.C/9.28412183.GAAAA.G/9.28418511.G.A/9.28412227.A.T/9.28425515.C.G/9.28410903.T.C/9.28414339.A.G	0.0859/0.0789/0.076/0.0684/0.0662/0.0643/0.0607/0.0594/0.0538/0.045/0.0442/0.0439/0.0431/0.0429/0.0422/0.0396/0.0351
chr9.35908313.35909518	chr9	35908313	35909518	HRCT1	1176	-0.0158	9.35909518.G.A/9.35908313.A.C	0.6721/0.3264
chr9.81650331.81671296	chr9	81650331	81671296	TLE4	515392	-0.0125	9.81671296.A.G/9.81658982.A.G/9.81650331.A.G/9.81669464.T.A/9.81650381.A.G/9.81655583.A.G/9.81667670.A.C/9.81658632.T.G/9.81657195.A.G/9.81654588.G.A	0.2683/0.1685/0.1029/0.0918/0.0863/0.0787/0.0602/0.0491/0.035/0.0316
chr9.83249104.83281685	chr9	83249104	83281685	TLE4	907447	0.0102	9.83281685.GT.G/9.83281676.CCGGGG.C/9.83273739.A.T/9.83274075.A.G/9.83274796.G.A/9.83274614.T.C/9.83249104.G.T	0.204/0.2011/0.127/0.0946/0.0637/0.0621/0.0226
chr9.128239920.128435256	chr9	128239920	128435256	MAPKAP1	0	0.0199	9.128428813.G.A/9.128435256.G.A/9.128406988.G.C/9.128269511.T.C/9.128319066.G.A/9.128342729.A.G/9.128297692.C.T/9.128278687.T.C/9.128275991.A.G/9.128303734.T.C/9.128283582.T.TC/9.128306350.C.T/9.128412676.G.A/9.128304824.G.A/9.128281503.A.G/9.128239920.T.C/9.128303518.G.A/9.128277258.A.G	0.3557/0.2171/0.0589/0.0372/0.0208/0.0196/0.0196/0.0188/0.0182/0.0161/0.0159/0.014/0.0135/0.0124/0.0122/0.0117/0.0114/0.0108
chr9.129327635.129365987	chr9	129327635	129365987	LMX1B	10735	0.0134	9.129327858.G.A/9.129350672.C.T/9.129346037.C.A/9.129328971.G.C/9.129355875.G.C/9.129332556.C.T/9.129346463.C.T/9.129342275.T.A/9.129328605.G.T/9.129340907.T.G/9.129362240.G.A/9.129335032.G.C/9.129360786.G.A/9.129339886.C.G/9.129339689.C.T/9.129335865.C.T/9.129353557.GCAGT.G/9.129365987.G.A/9.129327635.G.A	0.1694/0.0925/0.0636/0.0602/0.0582/0.0561/0.0481/0.0478/0.0458/0.0445/0.042/0.0402/0.0389/0.0329/0.0288/0.0284/0.0242/0.0237/0.0122
chr10.29820758.29821089	chr10	29820758	29821089	SVIL	0	0.0163	10.29821089.C.T/10.29820758.T.C	0.7904/0.1952
chr10.30165983.30171017	chr10	30165983	30171017	KIAA1462	130712	-0.0102	10.30167009.T.C/10.30166035.C.A/10.30165983.T.C/10.30166547.G.A/10.30169653.A.T/10.30167754.G.A/10.30170487.T.G/10.30170632.G.A/10.30170784.A.G/10.30171017.G.T	0.138/0.131/0.1301/0.1298/0.1213/0.1116/0.062/0.0614/0.0456/0.0364
chr10.50507454.50529690	chr10	50507454	50529690	C10orf71	0	-0.0094	10.50508372.A.G/10.50507454.C.T/10.50507975.C.A/10.50510070.A.G/10.50511149.G.A/10.50511185.G.A/10.50510406.C.T/10.50529643.C.T/10.50529001.C.T/10.50510522.T.G/10.50529690.T.C/10.50519256.A.G/10.50518351.C.T/10.50517194.G.A/10.50519197.T.C	0.1905/0.1353/0.1064/0.0692/0.068/0.0574/0.0511/0.0498/0.0483/0.0482/0.0474/0.0245/0.0237/0.0157/0.0145
chr10.69908113.69955619	chr10	69908113	69955619	MYPN	0	0.0098	10.69908113.C.T/10.69955619.G.A	0.7811/0.2016
chr10.69913438.69913438	chr10	69913438	69913438	MYPN	0	0.0095	10.69913438.G.A	0.9824
chr10.75404300.75421648	chr10	75404300	75421648	SYNPO2L	0	-0.0109	10.75407290.G.A/10.75406912.G.T/10.75415677.C.T/10.75407649.A.C/10.75421208.G.A/10.75416789.A.G/10.75417249.G.C/10.75414344.G.C/10.75406141.A.C/10.75420114.C.A/10.75421648.G.A/10.75421446.C.T/10.75404300.C.G/10.75405635.T.G/10.75421580.G.A	0.2428/0.1992/0.1342/0.1008/0.0412/0.0373/0.0317/0.0213/0.0208/0.0182/0.0169/0.0116/0.0112/0.0105/0.0103
chr10.79395032.79426039	chr10	79395032	79426039	KCNMA1	0	0.0096	10.79397674.G.A/10.79403934.C.T/10.79416399.C.A/10.79417750.C.T/10.79399370.T.C/10.79395032.C.T/10.79424930.A.C/10.79399752.G.A/10.79426039.C.G/10.79425310.C.A/10.79424631.C.T/10.79407613.C.T/10.79407385.C.A/10.79416467.T.A	0.1689/0.1261/0.0987/0.0905/0.0699/0.0656/0.057/0.0566/0.0546/0.0529/0.044/0.0398/0.02/0.019
chr10.102552663.102559421	chr10	102552663	102559421	PAX2	0	0.0126	10.102552663.G.A/10.102556257.G.T/10.102556175.A.G/10.102554671.C.T/10.102556902.T.C/10.102552752.G.T/10.102559421.G.A/10.102556453.G.A/10.102555232.G.A/10.102553647.G.T	0.2097/0.1224/0.1218/0.1169/0.0995/0.0713/0.0711/0.0644/0.0578/0.0348
chr10.105522875.105666745	chr10	105522875	105666745	OBFC1	0	0.0099	10.105524081.C.T/10.105522875.C.T/10.105530086.C.T/10.105615074.C.T/10.105614452.G.T/10.105656874.G.A/10.105634589.CTGTG.C/10.105666745.G.A/10.105660651.G.A/10.105616482.A.T/10.105664459.A.T/10.105615462.C.CG/10.105619678.G.A/10.105651657.G.T	0.2701/0.2476/0.124/0.0588/0.027/0.025/0.0234/0.0169/0.0159/0.0158/0.0136/0.0133/0.0112/0.0108
chr10.112428360.112461655	chr10	112428360	112461655	RBM20	0	0.0121	10.112458010.T.TC/10.112459906.G.A/10.112428360.G.A/10.112461655.C.T/10.112431389.G.A/10.112435039.T.C/10.112430813.G.C/10.112429438.C.T/10.112433834.C.T/10.112453501.T.G/10.112431454.T.A/10.112446196.G.A/10.112428429.A.T/10.112457025.T.C	0.392/0.2143/0.1025/0.0329/0.0315/0.0286/0.0251/0.0231/0.0226/0.0191/0.0185/0.0166/0.0145/0.0144
chr10.112564839.112592661	chr10	112564839	112592661	RBM20	0	-0.009	10.112576559.C.G/10.112584770.CATTTTTAT.C/10.112590336.T.C/10.112590352.C.CT/10.112573688.CAG.C/10.112587094.A.G/10.112564839.A.T/10.112576695.T.C/10.112573867.G.GT/10.112588425.ACTATTATTC.A/10.112592661.T.C/10.112592550.C.T	0.1891/0.1612/0.1046/0.1022/0.0974/0.0781/0.0445/0.0437/0.0406/0.04/0.0344/0.0231
chr10.121415685.121433675	chr10	121415685	121433675	BAG3	0	-0.0095	10.121429633.T.C/10.121426884.C.T/10.121422836.G.C/10.121424815.A.AT/10.121433675.C.T/10.121415685.G.A/10.121424962.A.T	0.5129/0.1364/0.0803/0.0788/0.0562/0.0472/0.0466
chr11.14048480.14076113	chr11	14048480	14076113	RRAS2	223359	0.0139	11.14068619.G.C/11.14076113.C.CT/11.14048480.C.T/11.14052348.T.C/11.14052119.A.G/11.14073156.C.T/11.14072994.G.A	0.4876/0.2493/0.0272/0.0209/0.0201/0.0168/0.0105
chr11.32360235.32382419	chr11	32360235	32382419	WT1	26902	-0.0108	11.32370603.G.A/11.32360235.G.T/11.32382385.A.AT/11.32367735.G.A/11.32382167.T.C/11.32382419.C.T/11.32375437.A.T	0.3252/0.1725/0.133/0.1099/0.104/0.0633/0.0567
chr11.44971163.44980383	chr11	44971163	44980383	TP53I11	0	0.0164	11.44975552.C.T/11.44974274.G.A/11.44978052.C.CT/11.44971163.G.A/11.44980383.A.G	0.2537/0.2317/0.2066/0.1489/0.1335
chr11.61591636.61597212	chr11	61591636	61597212	FADS1	0	0.0123	11.61597212.C.T/11.61591636.C.G	0.7891/0.2108
chr11.63941110.64068310	chr11	63941110	64068310	TEX40	0	-0.0087	11.64009879.G.A/11.64034866.G.A/11.63990302.G.A/11.64041817.C.T/11.64024048.G.C/11.64034773.C.T/11.63991581.G.A/11.64018687.C.A/11.64018827.C.T/11.64015422.T.C/11.64068310.C.T/11.63941110.A.G	0.5332/0.069/0.0316/0.0276/0.0274/0.0253/0.0207/0.0189/0.0178/0.0126/0.0123/0.0112
chr11.65263895.65343399	chr11	65263895	65343399	FAM89B	0	-0.0103	11.65337251.A.T/11.65326154.G.A/11.65342478.GCGGA.G/11.65343399.C.CCCCGCT/11.65263895.G.C	0.3295/0.2775/0.1496/0.0781/0.0576
chr11.128764922.128764922	chr11	128764922	128764922	KCNJ5	0	-0.0214	11.128764922.G.A	1
chr11.128762184.128762184	chr11	128762184	128762184	KCNJ5	0	-0.017	11.128762184.C.G	1
chr11.128772452.128774650	chr11	128772452	128774650	C11orf45	0	-0.0135	11.128773802.A.G/11.128774650.G.GCTGA/11.128773798.C.G/11.128773413.T.C/11.128772452.C.T	0.2328/0.2277/0.2182/0.1885/0.1146
chr11.128827052.129002022	chr11	128827052	129002022	ARHGAP32	0	0.0106	11.128861036.C.T/11.128834952.C.T/11.129002022.C.T/11.128866190.ATTACT.A/11.128864079.C.T/11.128827052.C.T	0.2454/0.2264/0.1516/0.1187/0.1156/0.0646
chr12.2178165.2180596	chr12	2178165	2180596	CACNA1C	0	-0.0263	12.2178760.G.C/12.2178165.A.G/12.2180596.C.T	0.5531/0.2827/0.1602
chr12.2502872.2515830	chr12	2502872	2515830	CACNA1C	0	-0.0108	12.2512811.A.AC/12.2511023.C.T/12.2512876.C.T/12.2514858.A.G/12.2515144.C.G/12.2512604.A.G/12.2511162.G.A/12.2515830.A.G/12.2513288.A.G/12.2505036.A.T/12.2513028.T.C/12.2503992.T.C/12.2503709.G.T/12.2502872.C.T	0.1034/0.0871/0.0796/0.0792/0.0773/0.0765/0.075/0.0699/0.067/0.0615/0.0562/0.0386/0.0384/0.0242
chr12.2180713.2188463	chr12	2180713	2188463	CACNA1C	0	0.0093	12.2188463.A.G/12.2180713.T.A/12.2182298.T.A/12.2183846.G.A/12.2182486.C.T/12.2182973.C.G/12.2181989.G.A/12.2184560.C.T/12.2186580.A.G/12.2188411.G.A/12.2184847.C.T/12.2186478.G.T/12.2188271.T.A/12.2185848.T.C	0.1173/0.1092/0.1032/0.0996/0.0911/0.081/0.0732/0.0529/0.041/0.0394/0.037/0.0369/0.0339/0.0279
chr12.20468094.20473019	chr12	20468094	20473019	PDE3A	49160	-0.0149	12.20470009.A.G/12.20468094.G.A/12.20470857.A.G/12.20473019.A.G/12.20472202.T.C/12.20472119.T.G	0.2683/0.2392/0.1546/0.1343/0.0953/0.09
chr12.24758480.24776799	chr12	24758480	24776799	BCAT1	187496	-0.0355	12.24758480.G.A/12.24760456.A.G/12.24762501.A.C/12.24770878.A.G/12.24771967.C.T/12.24776799.G.A/12.24773919.G.A/12.24773562.G.A	0.3336/0.2422/0.187/0.1101/0.0287/0.0226/0.0216/0.0181
chr12.24984990.25007495	chr12	24984990	25007495	BCAT1	0	-0.0096	12.25007495.G.T/12.25006109.C.T/12.25006336.G.A/12.25004731.C.T/12.25003770.G.A/12.25001227.A.C/12.24998509.C.T/12.25000210.T.C/12.24984990.A.T/12.24989145.G.A/12.24987129.G.A/12.24986679.G.A	0.3158/0.1214/0.1055/0.1049/0.0933/0.0577/0.034/0.0228/0.013/0.0114/0.0113/0.0103
chr12.26339731.26348304	chr12	26339731	26348304	SSPN	0	0.0144	12.26348304.T.C/12.26340888.A.C/12.26346956.A.T/12.26345526.C.T/12.26345830.CCTA.C/12.26339731.C.T	0.7566/0.0731/0.0448/0.0402/0.0301/0.0288
chr12.27955296.27955296	chr12	27955296	27955296	KLHL42	0	-0.0164	12.27955296.C.T	1
chr12.33510115.33537387	chr12	33510115	33537387	SYT10	0	-0.0213	12.33537387.T.C/12.33510115.G.A	0.626/0.3677
chr12.33564466.33564466	chr12	33564466	33564466	SYT10	0	-0.013	12.33564466.C.T	0.9971
chr12.33691010.33735871	chr12	33691010	33735871	SYT10	98257	0.0186	12.33708552.A.C/12.33734935.G.A/12.33713631.T.C/12.33695385.T.G/12.33734783.A.G/12.33718343.C.A/12.33695383.T.C/12.33734271.C.T/12.33735871.A.G/12.33734170.T.C/12.33693438.T.C/12.33719879.A.G/12.33691010.T.C/12.33713834.T.A/12.33698724.G.A/12.33697674.G.A/12.33724126.G.A/12.33712334.TG.T	0.0845/0.0675/0.0661/0.066/0.0658/0.0624/0.06/0.0559/0.0541/0.0513/0.0497/0.0489/0.0459/0.0421/0.041/0.0395/0.0311/0.0291
chr12.34737802.34737802	chr12	34737802	34737802	ALG10	555173	-0.0135	12.34737802.G.T	0.9888
chr12.34837196.34837196	chr12	34837196	34837196	ALG10	654567	-0.0145	12.34837196.C.T	0.9568
chr12.34062838.34842147	chr12	34062838	34842147	ALG10	0	-0.0152	12.34627721.C.G/12.34842147.G.A/12.34612471.C.A/12.34623109.G.A/12.34062838.T.A	0.3759/0.3723/0.1064/0.0584/0.0487
chr12.34310995.34310995	chr12	34310995	34310995	ALG10	128366	-0.012	12.34310995.G.T	0.9997
chr12.38042231.38042231	chr12	38042231	38042231	ALG10B	668148	0.0284	12.38042231.C.T	0.9999
chr12.38015668.38614835	chr12	38015668	38614835	ALG10B	95545	0.011	12.38050825.C.T/12.38542595.T.A/12.38050610.C.G/12.38463290.C.G/12.38177376.A.G/12.38614835.G.A/12.38442146.T.C/12.38104071.C.T/12.38168959.C.T/12.38456637.T.TAAATA/12.38456641.T.TA/12.38288037.T.C/12.38452936.C.T/12.38286176.C.A/12.38214693.C.T/12.38562976.G.A/12.38251727.G.A/12.38015668.A.T/12.38397015.C.A/12.38253043.C.T	0.2044/0.1851/0.0973/0.0749/0.0565/0.0562/0.0407/0.0338/0.0335/0.0187/0.0183/0.018/0.0178/0.0158/0.0139/0.0137/0.0131/0.012/0.0119/0.0112
chr12.37866900.39286732	chr12	37866900	39286732	CPNE8	0	-0.0129	12.38644950.G.A/12.38411275.A.C/12.38640985.G.T/12.38055027.A.G/12.38467743.C.T/12.38527886.G.T/12.37872729.T.C/12.38264257.G.A/12.37932854.A.G/12.38446297.G.T/12.39108740.T.C/12.38347989.T.C/12.37867224.C.G/12.38335609.C.T/12.37866900.G.T/12.38897035.C.T/12.38279814.A.T/12.38307324.T.C/12.38311797.A.C/12.39286732.G.T/12.38894327.A.G	0.2415/0.1099/0.0939/0.0838/0.0786/0.0457/0.0327/0.0315/0.0302/0.0301/0.022/0.0219/0.0207/0.0184/0.0159/0.015/0.0146/0.0144/0.0133/0.0127/0.0116
chr12.49822056.50160662	chr12	49822056	50160662	TMBIM6	0	-0.0094	12.49950251.C.G/12.49974348.G.A/12.50160662.T.A/12.50151010.A.G/12.49822056.CA.C/12.49931730.T.C	0.5339/0.0719/0.0377/0.0329/0.0122/0.0106
chr12.64970096.64979998	chr12	64970096	64979998	RASSF3	24295	0.0188	12.64975917.T.G/12.64971147.G.A/12.64971764.C.T/12.64975377.C.T/12.64979818.A.T/12.64979800.T.C/12.64970096.C.A/12.64979998.A.G/12.64976850.T.C	0.1799/0.1437/0.1434/0.1349/0.0865/0.0834/0.0767/0.0577/0.0491
chr12.66327632.66376202	chr12	66327632	66376202	HMGA2	0	0.009	12.66358347.C.T/12.66359752.C.A/12.66360164.C.T/12.66361453.A.G/12.66376091.T.C/12.66327632.A.G/12.66371880.G.T/12.66343400.G.C/12.66343810.C.T/12.66374587.T.C/12.66351826.T.C/12.66376202.G.C	0.2516/0.1263/0.108/0.1034/0.0883/0.059/0.058/0.0417/0.0386/0.0303/0.0178/0.0131
chr12.114837349.114837349	chr12	114837349	114837349	TBX5	0	0.02	12.114837349.C.A	1
chr12.116230062.116240815	chr12	116230062	116240815	MED13L	154896	-0.0109	12.116239754.T.C/12.116240815.T.C/12.116233083.A.G/12.116238962.TTTTTTG.T/12.116232509.T.C/12.116236207.A.C/12.116230510.T.C/12.116230639.T.G/12.116234237.A.T/12.116230062.G.C/12.116230118.G.A/12.116231689.G.A/12.116230647.C.A	0.1482/0.1133/0.0871/0.0839/0.0733/0.0661/0.0634/0.0617/0.0615/0.0607/0.0583/0.0526/0.0502
chr13.73728139.73747284	chr13	73728139	73747284	KLF5	76464	-0.01	13.73730549.T.C/13.73730671.C.T/13.73728619.G.A/13.73728540.C.T/13.73728457.G.A/13.73747284.T.C/13.73728139.G.T/13.73729587.A.T	0.2606/0.2031/0.1393/0.1226/0.1053/0.0683/0.05/0.0169
chr14.21542766.21542766	chr14	21542766	21542766	ARHGEF40	0	0.0255	14.21542766.A.G	1
chr14.21542740.21542740	chr14	21542740	21542740	ARHGEF40	0	0.0112	14.21542740.G.A	1
chr14.23861811.23861811	chr14	23861811	23861811	MYH6	0	0.0576	14.23861811.A.G	0.9998
chr14.23904988.23908895	chr14	23904988	23908895	MYH7	62	-0.0158	14.23904988.C.T/14.23908895.G.C	0.7774/0.1844
chr14.23858697.23858697	chr14	23858697	23858697	MYH6	0	-0.0144	14.23858697.C.G	0.9832
chr14.23876267.23876267	chr14	23876267	23876267	MYH6	0	-0.0173	14.23876267.C.T	0.9607
chr14.23906866.23915942	chr14	23906866	23915942	MYH7	1940	-0.0115	14.23909562.T.A/14.23915942.C.T/14.23906866.G.C	0.8507/0.0904/0.0419
chr14.24899194.24903964	chr14	24899194	24903964	KHNYN	0	0.0107	14.24903721.T.C/14.24899194.C.T/14.24903964.T.C	0.3471/0.3185/0.3175
chr14.24891362.24899473	chr14	24891362	24899473	KHNYN	0	0.0098	14.24899473.G.C/14.24897206.C.G/14.24891362.G.A	0.736/0.1552/0.0885
chr14.31743604.31877729	chr14	31743604	31877729	RP11-176H8.1	0	-0.0098	14.31858209.C.T/14.31790565.T.C/14.31863750.G.A/14.31857668.A.G/14.31855203.G.A/14.31832124.C.T/14.31833702.G.A/14.31835779.T.G/14.31843131.A.G/14.31815374.T.C/14.31853798.T.C/14.31807374.C.G/14.31805791.T.TA/14.31812567.G.A/14.31877729.T.C/14.31818195.T.G/14.31868264.T.C/14.31743604.T.C/14.31861934.C.G/14.31750070.T.G/14.31863225.G.C/14.31781575.T.C	0.3602/0.0729/0.0466/0.0431/0.0373/0.0367/0.0331/0.031/0.0306/0.0267/0.024/0.023/0.0202/0.02/0.019/0.018/0.0159/0.0139/0.0127/0.012/0.0118/0.0102
chr14.52498333.52539090	chr14	52498333	52539090	NID2	0	-0.0102	14.52535648.G.T/14.52498333.T.G/14.52499126.G.C/14.52535415.G.A/14.52536159.C.T/14.52537704.G.A/14.52538947.G.A/14.52538952.C.G/14.52539090.C.T/14.52537961.T.C/14.52513312.G.A/14.52537855.C.G/14.52499148.G.C/14.52499149.G.A	0.3968/0.0776/0.0668/0.0559/0.0498/0.043/0.0255/0.022/0.0152/0.0122/0.0109/0.0107/0.0106/0.0105
chr14.66233490.66260602	chr14	66233490	66260602	FUT8	22652	0.0095	14.66256968.C.T/14.66255397.A.C/14.66250956.A.G/14.66240634.T.C/14.66240729.T.A/14.66259865.G.A/14.66260379.T.C/14.66249064.G.T/14.66260602.C.A/14.66233490.T.C/14.66259437.G.A/14.66239257.G.C	0.3603/0.1228/0.1059/0.0464/0.0443/0.0228/0.0221/0.0214/0.0206/0.0183/0.0134/0.0114
chr14.72885471.72885471	chr14	72885471	72885471	RGS6	0	-0.0281	14.72885471.G.C	1
chr14.72811992.72847660	chr14	72811992	72847660	RGS6	0	0.0166	14.72812724.G.A/14.72812684.G.T/14.72811992.A.G/14.72812274.G.A/14.72812525.A.G/14.72847660.A.C/14.72834466.A.G/14.72826595.A.C/14.72812231.T.A/14.72812230.T.A/14.72812219.A.G/14.72814877.C.CAG/14.72847555.A.G	0.2231/0.2174/0.0866/0.0817/0.0771/0.0661/0.037/0.0365/0.025/0.025/0.0233/0.0109/0.0101
chr14.78296468.78378375	chr14	78296468	78378375	ADCK1	0	0.0107	14.78378375.A.C/14.78337786.T.C/14.78296468.T.C	0.7011/0.0649/0.0101
chr14.91582227.91589828	chr14	91582227	91589828	C14orf159	0	0.0112	14.91589233.G.C/14.91589828.T.TAA/14.91582227.T.G/14.91589787.A.G/14.91588601.C.T/14.91589427.G.A/14.91583763.G.A/14.91584108.G.A/14.91585582.G.C/14.91588970.A.G	0.7868/0.0312/0.0161/0.0131/0.013/0.0127/0.0119/0.0118/0.0116/0.0103
chr14.103988180.103991749	chr14	103988180	103991749	CKB	0	0.0092	14.103988180.G.T/14.103991749.A.G	0.6196/0.01
chr15.63336099.63376661	chr15	63336099	63376661	TPM1	0	0.0089	15.63336099.C.G/15.63352092.G.A/15.63349096.G.A/15.63359564.A.C/15.63355339.C.T/15.63365394.C.T/15.63345526.A.G/15.63347876.G.T/15.63351840.C.A/15.63376661.C.T	0.3625/0.0952/0.0596/0.0565/0.0444/0.042/0.0186/0.0157/0.0116/0.0109
chr15.73653502.73665506	chr15	73653502	73665506	HCN4	0	-0.0263	15.73661687.T.G/15.73662855.A.G/15.73663314.A.G/15.73663632.A.G/15.73653502.T.C/15.73663903.A.T/15.73664041.G.A/15.73664741.T.G/15.73664310.T.G/15.73665506.T.G/15.73664723.A.T	0.2826/0.2383/0.1202/0.0736/0.0665/0.0431/0.0334/0.027/0.0265/0.026/0.0224
chr15.73441432.73621435	chr15	73441432	73621435	HCN4	0	-0.0166	15.73621435.C.T/15.73451443.A.C/15.73469535.T.C/15.73485160.A.G/15.73473234.G.A/15.73491678.A.G/15.73493920.G.A/15.73441432.T.C	0.2135/0.166/0.1502/0.1411/0.1073/0.0786/0.0709/0.059
chr15.74336633.74336633	chr15	74336633	74336633	PML	0	-0.0121	15.74336633.T.C	0.9999
chr15.83764802.83952138	chr15	83764802	83952138	BNC1	0	-0.0099	15.83768995.T.C/15.83764802.T.C/15.83767450.G.A/15.83952138.A.T/15.83877931.T.G	0.4131/0.227/0.2149/0.0707/0.0477
chr15.95312071.95312071	chr15	95312071	95312071	MCTP2	288439	0.0197	15.95312071.T.C	1
chr15.99641496.99718472	chr15	99641496	99718472	TTC23	0	0.01	15.99644512.C.T/15.99642651.G.A/15.99644605.C.T/15.99644796.G.C/15.99644115.G.A/15.99644259.C.G/15.99642002.C.T/15.99641768.A.G/15.99641816.T.C/15.99641496.C.A/15.99641634.A.AT/15.99714970.T.TA/15.99718472.A.G	0.1269/0.109/0.1/0.0893/0.0778/0.0748/0.0734/0.072/0.062/0.0553/0.0486/0.0421/0.0398
chr16.4255946.4268898	chr16	4255946	4268898	SRL	0	-0.0107	16.4258513.T.C/16.4261782.A.G/16.4260291.T.C/16.4262338.C.G/16.4258312.G.A/16.4258308.A.G/16.4260791.T.C/16.4261119.A.G/16.4258829.A.G/16.4258173.T.C/16.4268898.A.G/16.4259669.T.C/16.4259561.A.G/16.4266788.G.A/16.4255946.C.CA	0.1824/0.1309/0.089/0.083/0.067/0.067/0.0604/0.0563/0.0453/0.0434/0.035/0.0321/0.0296/0.0249/0.0158
chr16.15902715.15912544	chr16	15902715	15912544	MYH11	0	0.0218	16.15912544.T.C/16.15906130.A.G/16.15910743.G.A/16.15902715.G.A	0.5751/0.2893/0.0727/0.063
chr16.16133787.16149901	chr16	16133787	16149901	ABCC1	0	-0.0098	16.16140041.G.C/16.16141823.T.C/16.16141810.C.G/16.16138086.C.T/16.16136822.G.A/16.16149901.C.T/16.16142358.C.A/16.16139106.T.C/16.16142944.C.G/16.16145828.CTGTAATCCCAGCTACT.C/16.16147174.C.T/16.16147213.T.C/16.16147774.C.T/16.16148083.C.T/16.16144507.T.C/16.16133994.T.C/16.16133787.G.A	0.0924/0.0827/0.0808/0.0787/0.0722/0.0612/0.0599/0.0562/0.0508/0.0475/0.045/0.0444/0.0433/0.0407/0.0397/0.0394/0.0238
chr16.34407679.35181618	chr16	34407679	35181618	CTD-2144E22.5	150402	0.0084	16.35145139.C.T/16.35181618.T.C/16.34741073.G.A/16.35042152.A.T/16.35049303.A.C/16.35027053.C.T/16.35069859.G.A/16.35086953.T.G/16.35138112.C.T/16.34963070.G.A/16.34719438.C.T/16.34571221.C.T/16.34601177.G.A/16.34407679.C.A	0.1015/0.0921/0.0843/0.0821/0.0821/0.082/0.0783/0.0778/0.0669/0.0647/0.0472/0.0375/0.0343/0.0272
chr16.51172677.51210495	chr16	51172677	51210495	SALL1	0	0.0088	16.51187142.G.A/16.51188710.G.A/16.51190239.C.T/16.51184958.T.C/16.51190580.A.G/16.51189544.G.A/16.51190740.T.C/16.51181735.T.C/16.51172677.G.A/16.51210495.T.C	0.1544/0.1534/0.144/0.1141/0.0915/0.0903/0.0621/0.0566/0.0528/0.035
chr16.53499374.53522269	chr16	53499374	53522269	RBL2	0	-0.0116	16.53499374.G.C/16.53522269.A.G/16.53511431.A.AT	0.6536/0.2717/0.0716
chr16.64893999.64899481	chr16	64893999	64899481	CDH11	78175	-0.0145	16.64899451.T.A/16.64899481.A.C/16.64899222.T.C/16.64896248.A.G/16.64898157.C.T/16.64897869.T.G/16.64894492.A.G/16.64894404.A.G/16.64894670.C.T/16.64893999.T.G	0.2991/0.1533/0.1305/0.1123/0.1092/0.0734/0.0228/0.0213/0.0207/0.0204
chr16.65270392.65285179	chr16	65270392	65285179	CDH11	110378	-0.0203	16.65283836.C.T/16.65283854.A.C/16.65283595.AAAGT.A/16.65277884.A.C/16.65278119.C.A/16.65274433.A.C/16.65279257.T.C/16.65281746.G.A/16.65282341.G.A/16.65276882.A.G/16.65280567.G.A/16.65270392.G.T/16.65274718.C.T/16.65282297.T.G/16.65282820.A.C/16.65284815.G.A/16.65285179.A.T/16.65271318.G.A	0.157/0.1458/0.0878/0.0645/0.0477/0.0421/0.0416/0.0412/0.0395/0.0383/0.0368/0.0368/0.0354/0.0353/0.0346/0.0334/0.0232/0.0224
chr17.949783.952343	chr17	949783	952343	ABR	0	-0.0096	17.949897.G.A/17.951002.C.T/17.949933.G.A/17.952343.G.A/17.949783.G.A/17.950191.G.A/17.951251.A.G	0.1825/0.1744/0.1714/0.1343/0.1297/0.0811/0.0655
chr17.4925475.4925475	chr17	4925475	4925475	KIF1C	0	0.0099	17.4925475.C.T	0.9971
chr17.7351479.7533423	chr17	7351479	7533423	SAT2	0	0.0093	17.7476918.T.TC/17.7375657.C.T/17.7533015.C.T/17.7533423.G.A/17.7508197.G.A/17.7477477.A.G/17.7521915.G.T/17.7451844.C.T/17.7523728.G.A/17.7525001.A.G/17.7468216.T.C/17.7453505.C.A/17.7355621.A.C/17.7452977.C.T/17.7352976.G.T/17.7363088.T.C/17.7371932.C.T/17.7351479.A.G	0.2635/0.1079/0.0769/0.0768/0.0619/0.049/0.0354/0.0311/0.0295/0.0281/0.0251/0.0247/0.0176/0.0157/0.0149/0.0145/0.0113/0.0113
chr17.15134006.15134006	chr17	15134006	15134006	PMP22	0	0.018	17.15134006.C.T	1
chr17.15195279.15195279	chr17	15195279	15195279	TEKT3	11848	-0.0157	17.15195279.C.T	1
chr17.15382339.15475555	chr17	15382339	15475555	RP11-385D13.1	0	-0.0104	17.15443742.C.G/17.15443734.A.G/17.15449944.A.G/17.15475555.T.C/17.15382339.C.T/17.15460005.A.T/17.15447777.T.C/17.15464843.A.G/17.15397244.T.C/17.15394395.C.A/17.15446829.A.T/17.15452308.C.T/17.15397727.G.A/17.15447364.T.C/17.15451584.G.A/17.15383954.G.A/17.15397464.A.G/17.15455321.T.C	0.2187/0.2177/0.1971/0.0395/0.0333/0.0309/0.0223/0.0215/0.0184/0.0182/0.0176/0.0157/0.0144/0.014/0.0133/0.0132/0.0131/0.0113
chr17.17649423.17716531	chr17	17649423	17716531	SREBF1	0	-0.0104	17.17716531.A.G/17.17653411.T.C/17.17649423.C.T/17.17707105.T.C/17.17651214.C.T/17.17674967.T.C/17.17686052.C.T/17.17660347.C.T/17.17678573.G.A/17.17693891.C.G/17.17680273.C.T/17.17687776.C.T/17.17650978.C.T/17.17654319.A.G/17.17654542.C.G	0.2394/0.1119/0.1099/0.0952/0.0752/0.059/0.0501/0.0393/0.0357/0.0231/0.0219/0.0146/0.0123/0.0111/0.0102
chr17.36835079.36888147	chr17	36835079	36888147	CISD3	0	0.0115	17.36861636.T.TG/17.36855851.T.G/17.36860927.G.T/17.36886828.G.A/17.36857231.A.AAAGTG/17.36888147.C.T/17.36835079.C.T	0.3585/0.2957/0.1623/0.0474/0.0355/0.0352/0.0204
chr17.45013271.45054564	chr17	45013271	45054564	RP11-156P1.2	0	-0.011	17.45054180.C.G/17.45054564.G.A/17.45053525.C.T/17.45051187.CAT.C/17.45013271.T.C	0.2532/0.2442/0.2145/0.2142/0.028
chr17.71635704.71640942	chr17	71635704	71640942	SDK2	0	-0.0095	17.71635704.T.C/17.71635852.G.A/17.71640942.C.A	0.5697/0.3158/0.0648
chr17.74674857.74687777	chr17	74674857	74687777	MXRA7	0	0.0123	17.74684858.T.C/17.74682602.C.T/17.74683666.G.A/17.74686809.A.G/17.74674857.C.T/17.74684080.G.A/17.74687777.G.T	0.1721/0.1631/0.1585/0.1473/0.1294/0.116/0.1109
chr18.19998810.20003666	chr18	19998810	20003666	CTAGE1	933	0.0104	18.20003625.C.T/18.20003666.A.G/18.19998810.G.C	0.4914/0.4297/0.0557
chr18.25763595.25765493	chr18	25763595	25765493	CDH2	6186	-0.0182	18.25765493.T.G/18.25763595.T.G	0.7592/0.2078
chr18.26270166.26327068	chr18	26270166	26327068	CDH2	512757	-0.0149	18.26315899.G.A/18.26322005.G.T/18.26314436.C.T/18.26327068.C.T/18.26271517.C.G/18.26284332.C.G/18.26271678.A.C/18.26271580.C.G/18.26270166.G.A	0.4285/0.1594/0.1482/0.085/0.0122/0.0121/0.0117/0.0116/0.01
chr18.26121476.26152423	chr18	26121476	26152423	CDH2	364067	0.01	18.26152423.G.A/18.26121476.G.A	0.7162/0.2628
chr18.34289285.34289285	chr18	34289285	34289285	FHOD3	0	-0.0179	18.34289285.G.T	1
chr18.77150792.77157894	chr18	77150792	77157894	NFATC1	0	0.0102	18.77156174.G.A/18.77153544.C.CA/18.77157798.G.A/18.77156197.C.T/18.77150792.A.T/18.77157894.G.A/18.77150977.T.C	0.3897/0.1931/0.1456/0.1375/0.0391/0.0355/0.0347
chr19.1208289.1217560	chr19	1208289	1217560	STK11	0	-0.013	19.1208399.C.T/19.1217560.C.G/19.1208289.C.T	0.8023/0.1429/0.049
chr19.11262583.11277232	chr19	11262583	11277232	KANK2	0	0.0097	19.11276256.T.C/19.11262583.C.CT/19.11275394.C.A/19.11277232.G.A/19.11274679.G.A/19.11270021.C.CA/19.11275258.A.G/19.11274445.G.A/19.11275139.A.C/19.11274065.G.A/19.11275842.G.A/19.11269893.C.T/19.11269726.G.T/19.11271550.G.T/19.11272727.T.G/19.11265020.G.A	0.251/0.1537/0.1031/0.0933/0.0932/0.0539/0.0233/0.0222/0.0215/0.0201/0.0187/0.0163/0.0153/0.0144/0.013/0.0127
chr19.30100319.30110331	chr19	30100319	30110331	POP4	0	-0.0111	19.30110331.G.A/19.30100319.T.A	0.7882/0.1943
chr19.36589465.36589465	chr19	36589465	36589465	WDR62	0	0.0152	19.36589465.C.CAA	0.9792
chr19.40744697.40854331	chr19	40744697	40854331	C19orf47	0	0.0131	19.40780325.G.A/19.40814803.C.T/19.40744697.T.C/19.40823971.G.A/19.40812675.T.C/19.40819888.A.G/19.40825577.C.T/19.40854331.A.T/19.40826124.A.G	0.2692/0.1755/0.1366/0.1128/0.1022/0.0114/0.011/0.0106/0.0102
chr19.45412079.45413233	chr19	45412079	45413233	APOE	0	0.0139	19.45412079.C.T/19.45413233.G.T	0.8098/0.1887
chr20.10840010.11008150	chr20	10840010	11008150	C20orf187	258	0.0093	20.11008150.G.C/20.10840010.C.T/20.10854539.A.G/20.10878985.A.T/20.10909243.C.T	0.4836/0.2537/0.1243/0.0362/0.0326
chr20.25282967.25601046	chr20	25282967	25601046	NANP	0	-0.0132	20.25282967.C.T/20.25444618.T.C/20.25437327.G.A/20.25448256.G.A/20.25485339.C.T/20.25426173.C.T/20.25462464.A.G/20.25518437.G.A/20.25511358.T.G/20.25601046.A.T	0.3015/0.1756/0.0867/0.0837/0.0835/0.0675/0.0557/0.0489/0.0325/0.02
chr20.36832526.36844116	chr20	36832526	36844116	KIAA1755	0	-0.0326	20.36843992.A.G/20.36844116.C.T/20.36844038.C.T/20.36835636.C.T/20.36835654.T.C/20.36841293.G.A/20.36841251.A.G/20.36841756.T.C/20.36842836.C.T/20.36833268.T.A/20.36843256.T.C/20.36842782.C.G/20.36834862.A.G/20.36835420.C.T/20.36832526.C.A/20.36843334.A.T/20.36840156.T.C/20.36838422.T.C/20.36840877.G.T	0.1546/0.1153/0.0987/0.0947/0.0619/0.0593/0.0522/0.0375/0.0353/0.0331/0.0315/0.0264/0.0262/0.026/0.0255/0.0232/0.0216/0.0196/0.0141
chr20.36869005.36869005	chr20	36869005	36869005	KIAA1755	0	-0.0151	20.36869005.G.A	1
chr20.36862223.36873254	chr20	36862223	36873254	KIAA1755	0	-0.0129	20.36869516.C.A/20.36864541.A.G/20.36865076.C.T/20.36864077.G.C/20.36866748.A.G/20.36863040.G.A/20.36866553.C.T/20.36865116.T.C/20.36863516.A.AT/20.36862223.A.T/20.36867741.A.G/20.36873254.T.C/20.36868191.C.T/20.36866456.T.C	0.1905/0.1513/0.1112/0.0883/0.0706/0.0635/0.0633/0.0574/0.0402/0.0318/0.025/0.0242/0.0169/0.0164
chr20.39832628.39832628	chr20	39832628	39832628	ZHX3	0	0.0124	20.39832628.T.C	0.9998
chr20.42939693.42939693	chr20	42939693	42939693	FITM2	0	0.012	20.42939693.C.T	1
chr20.56016072.56019846	chr20	56016072	56019846	RBM38	31684	0.0094	20.56016072.T.C/20.56019846.A.G/20.56019801.C.T	0.6963/0.118/0.1093
chr20.57466093.57466093	chr20	57466093	57466093	GNAS	0	-0.013	20.57466093.G.T	1
chr21.18804941.18814649	chr21	18804941	18814649	C21orf37	0	-0.01	21.18809087.G.A/21.18812695.T.C/21.18812554.G.A/21.18814540.T.C/21.18814649.G.A/21.18805414.A.G/21.18805407.T.C/21.18804941.C.T/21.18814518.C.G	0.2095/0.1432/0.1368/0.1172/0.0836/0.0812/0.0809/0.0662/0.0524
chr21.35362848.35395439	chr21	35362848	35395439	MRPS6	50085	0.0115	21.35377591.C.T/21.35395439.G.C/21.35368402.G.T/21.35363759.T.G/21.35362848.G.A/21.35382261.G.A	0.3275/0.3046/0.1031/0.0888/0.0732/0.0628
chr22.28181399.28181399	chr22	28181399	28181399	MN1	0	-0.0138	22.28181399.C.T	1
chr22.39101619.39150543	chr22	39101619	39150543	SUN2	0	-0.0178	22.39150543.G.T/22.39150450.G.A/22.39134715.T.C/22.39147715.C.T/22.39101633.T.C/22.39101619.G.C/22.39149155.C.T/22.39142615.T.C/22.39148483.G.A/22.39146527.C.T/22.39139216.C.G/22.39141600.G.A/22.39113134.G.A/22.39137834.C.G/22.39104320.C.T	0.3891/0.2072/0.034/0.0293/0.0284/0.0284/0.0264/0.0209/0.0192/0.0174/0.0159/0.0113/0.0108/0.0105/0.0101
chr22.41724269.42671337	chr22	41724269	42671337	TCF20	0	0.0086	22.41875922.C.A/22.41870233.G.A/22.41748903.G.A/22.41950259.C.T/22.41957510.G.A/22.41757770.C.A/22.41724269.C.T/22.42671337.C.G	0.3895/0.195/0.1427/0.0339/0.0225/0.0225/0.0177/0.0158
chr22.42070374.42339525	chr22	42070374	42339525	CENPM	0	-0.0088	22.42229092.G.C/22.42070374.A.C/22.42339525.G.A/22.42259524.C.T	0.7226/0.0895/0.0861/0.0463
chr22.42536064.42536064	chr22	42536064	42536064	CYP2D6	9156	0.01	22.42536064.T.C	0.9937
